# Supplementary material for: (3R*,4R*,5S*)-4-(4-Methyl­phen­yl)-2,3-diphenyl-7-[(R*)-1-phenyl­ethyl]-1-oxa-2,7-diaza­spiro­[4.5]decan-10-one oxime
Source: Acta Crystallogr Sect E Struct Rep Online. 2008 Feb 15;64(Pt 3):o590. doi: 10.1107/S1600536808004121 (PMC2960745; doi:10.1107/S1600536808004121)
Supplement: Supplementary file 1 [file e-64-0o590-sup1.cif]

##############################################################################
###                                                                        ###
###        Electronic paper (Acta Crystallographica Section E)             ###
###                                                                        ###
##############################################################################
#                                                                            #
# This CIF contains the data in a paper accepted for publication in Acta     #
# Crystallographica Section E. It conforms to the requirements of Notes      #
# for Authors for Section E, and has been peer reviewed under the auspices   #
# of the IUCr Commission on Journals.                                        #
#                                                                            #
# Full details of the Crystallographic Information File format               #
# are given in the paper "The Crystallographic Information File (CIF):       #
# a New Standard Archive File for Crystallography" by S. R. Hall, F. H.      #
# Allen and I. D. Brown [Acta Cryst. (1991), A47, 655-685].                  #
#                                                                            #
# The current version of the core CIF dictionary is obtainable from          #
# ftp://ftp.iucr.org/pub/cif_core.dic. The current version number is 2.1.    #
#                                                                            #
# Software is freely available for graphical display of the structure(s) in  #
# this CIF.  For information consult the CIF home page http://www.iucr.org/  #
# cif/home.html                                                              #
#                                                                            #
##############################################################################
                                             
data_global
_audit_creation_method     'SHELXL97'
_journal_date_recd_electronic     2008-01-31
_journal_date_accepted     2008-02-09
_journal_name_full     'Acta Crystallographica, Section E'
_journal_year     2008
_journal_volume     64
_journal_issue      3
_journal_page_first     o590
_journal_page_last     o590
_journal_paper_category     QO
_journal_coeditor_code     CI2561
_publ_contact_author_name     'Nilantha Lakshman'
_publ_contact_author_address
;
Department of  Food science and Technology
Faculty of Agriculture
University of Ruhuna
Mapalana
Kamburupitiya (81100)
Sri Lanka.
;
_publ_contact_author_email     nilanthalakshman@yahoo.co.uk
_publ_contact_author_fax     '+94-41-2292384'
_publ_contact_author_phone     '+94-41-2292200'
_publ_section_title
;\
(3<i>R</i>*,4<i>R</i>*,5<i>S</i>*)-4-(4-Methylphenyl)-2,3-diphenyl-7-\
[(<i>R</i>*)-1-phenylethyl]-1-oxa-2,7-diazaspiro[4.5]decan-10-one oxime
;
loop_
    _publ_author_name
    _publ_author_footnote
    _publ_author_address
    'G. Chanthini Begum' .
;
Department of Physics
The Madura College
Madurai 625 011
India
;
    'Kumar, R. Suresh' .
;
School of Chemistry
Madurai Kamaraj University
Madurai 625 021
India
;
    'J. Suresh' .
;
Department of Physics
The Madura College
Madurai 625 011
India
;
    'C. Gopinathan' .
;
Department of Physics
The Madura College
Madurai 625 011
India
;
    'P. L. Nilantha Lakshman' .
;
Department of Food Science and Technology
Faculty of Agriculture
University of Ruhuna
Mapalana
Kamburupitiya 81100
Sri Lanka
;
data_I
_audit_creation_method     SHELXL-97
_chemical_name_systematic
;
(3<i>R</i>*,4<i>R</i>*,5S*)-4-(4-Methylphenyl)-2,3-diphenyl-7-
[(<i>R</i>*)-1-phenylethyl]-1-oxa-2,7-diazaspiro[4.5]decan-10-one oxime
;
_chemical_name_common     ?
_chemical_formula_moiety     'C34 H35 N3 O2'
_chemical_formula_sum     'C34 H35 N3 O2'
_chemical_formula_iupac     'C34 H35 N3 O2'
_chemical_formula_weight     517.65
_chemical_melting_point     ?
_symmetry_cell_setting     orthorhombic
_symmetry_space_group_name_H-M     'P 21 21 21'
_symmetry_space_group_name_Hall     'P 2ac 2ab'
loop_
    _symmetry_equiv_pos_as_xyz
    'x, y, z'
    '-x+1/2, -y, z+1/2'
    'x+1/2, -y+1/2, -z'
    '-x, y+1/2, -z+1/2'
_cell_length_a     10.448(7)
_cell_length_b     10.588(9)
_cell_length_c     26.490(16)
_cell_angle_alpha     90.00
_cell_angle_beta     90.00
_cell_angle_gamma     90.00
_cell_volume     2930(4)
_cell_formula_units_Z     4
_cell_measurement_reflns_used     25
_cell_measurement_theta_min     2
_cell_measurement_theta_max     25
_cell_measurement_temperature     293(2)
_exptl_crystal_description     Block
_exptl_crystal_colour     colourless
_exptl_crystal_size_max     0.18
_exptl_crystal_size_mid     0.16
_exptl_crystal_size_min     0.11
_exptl_crystal_density_diffrn     1.173
_exptl_crystal_density_meas     ?
_exptl_crystal_density_method     'not measured'
_exptl_crystal_F_000     1104
_exptl_absorpt_coefficient_mu     0.073
_exptl_absorpt_correction_type     psi-scan
_exptl_absorpt_process_details     '(North <i>et al.</i>,  1968)'
_exptl_absorpt_correction_T_min     0.986
_exptl_absorpt_correction_T_max     0.991
_exptl_special_details
;
;
_diffrn_ambient_temperature     293(2)
_diffrn_radiation_type     MoK\a
_diffrn_radiation_wavelength     0.71073
_diffrn_radiation_source     'fine-focus sealed tube'
_diffrn_radiation_monochromator     graphite
_diffrn_measurement_device_type     'Nonius MACH-3'
_diffrn_measurement_method     \w-2\q
_diffrn_detector_area_resol_mean     ?
_diffrn_reflns_number     3068
_diffrn_reflns_av_R_equivalents     0.0492
_diffrn_reflns_av_sigmaI/netI     0.1667
_diffrn_reflns_theta_min     2.07
_diffrn_reflns_theta_max     24.98
_diffrn_reflns_theta_full     25
_diffrn_measured_fraction_theta_max     0.999
_diffrn_measured_fraction_theta_full     0.999
_diffrn_reflns_limit_h_min     0
_diffrn_reflns_limit_h_max     12
_diffrn_reflns_limit_k_min     0
_diffrn_reflns_limit_k_max     12
_diffrn_reflns_limit_l_min     -1
_diffrn_reflns_limit_l_max     31
_diffrn_standards_number     2
_diffrn_standards_interval_count     ?
_diffrn_standards_interval_time     60
_diffrn_standards_decay_%     0
_refine_special_details
;
 Refinement of F^2^ against ALL reflections.  The weighted R-factor wR and
 goodness of fit S are based on F^2^, conventional R-factors R are based
 on F, with F set to zero for negative F^2^. The threshold expression of
 F^2^ > 2sigma(F^2^) is used only for calculating R-factors(gt) etc. and is
 not relevant to the choice of reflections for refinement.  R-factors based
 on F^2^ are statistically about twice as large as those based on F, and R-
 factors based on ALL data will be even larger.
;
_reflns_number_total     2933
_reflns_number_gt     1037
_reflns_threshold_expression     I>2\s(I)
_refine_ls_structure_factor_coef     Fsqd
_refine_ls_matrix_type     full
_refine_ls_R_factor_all     0.2172
_refine_ls_R_factor_gt     0.0500
_refine_ls_wR_factor_gt     0.0812
_refine_ls_wR_factor_ref     0.1192
_refine_ls_goodness_of_fit_ref     0.955
_refine_ls_restrained_S_all     0.955
_refine_ls_number_reflns     2933
_refine_ls_number_parameters     355
_refine_ls_number_restraints     0
_refine_ls_hydrogen_treatment     constr
_refine_ls_weighting_scheme     calc
_refine_ls_weighting_details
                 'calc w=1/[\s^2^(Fo^2^)+(0.0339P)^2^] where P=(Fo^2^+2Fc^2^)/3'
_atom_sites_solution_hydrogens     geom
_atom_sites_solution_primary     direct
_atom_sites_solution_secondary     difmap
_refine_ls_shift/su_max     0.001
_refine_ls_shift/su_mean     <0.001
_refine_diff_density_max     0.152
_refine_diff_density_min     -0.174
_refine_ls_extinction_method     none
_refine_ls_extinction_coef     ?
loop_
    _atom_type_symbol
    _atom_type_description
    _atom_type_scat_dispersion_real
    _atom_type_scat_dispersion_imag
    _atom_type_scat_source
    'C' 'C' 0.0033 0.0016
                         'International Tables Vol C Tables 4.2.6.8 and 6.1.1.4'
    'H' 'H' 0.0000 0.0000
                         'International Tables Vol C Tables 4.2.6.8 and 6.1.1.4'
    'N' 'N' 0.0061 0.0033
                         'International Tables Vol C Tables 4.2.6.8 and 6.1.1.4'
    'O' 'O' 0.0106 0.0060
                         'International Tables Vol C Tables 4.2.6.8 and 6.1.1.4'
_computing_data_collection     'CAD-4 EXPRESS (Enraf--Nonius, 1994)'
_computing_cell_refinement     'CAD-4 EXPRESS (Enraf--Nonius, 1994)'
_computing_data_reduction     'XCAD4 (Harms & Wocadlo, 1996)'
_computing_structure_solution     'SHELXS97 (Sheldrick, 2008)'
_computing_structure_refinement     'SHELXL97 (Sheldrick, 2008)'
_computing_molecular_graphics     'PLATON (Spek, 2003)'
_computing_publication_material     'SHELXL97 (Sheldrick, 2008)'
loop_
    _atom_site_type_symbol
    _atom_site_label
    _atom_site_fract_x
    _atom_site_fract_y
    _atom_site_fract_z
    _atom_site_U_iso_or_equiv
    _atom_site_adp_type
    _atom_site_calc_flag
    _atom_site_refinement_flags
    _atom_site_occupancy
    _atom_site_disorder_assembly
    _atom_site_disorder_group
    C C2 0.1491(7) 0.2999(7) 0.2896(2) 0.057(2) Uani d . 1 . .
    H H2A 0.1502 0.3589 0.3176 0.068 Uiso calc R 1 . .
    H H2B 0.1778 0.2185 0.3020 0.068 Uiso calc R 1 . .
    C C3 0.0135(7) 0.2879(6) 0.2695(2) 0.061(2) Uani d . 1 . .
    H H3A -0.0421 0.2557 0.2959 0.073 Uiso calc R 1 . .
    H H3B -0.0178 0.3704 0.2594 0.073 Uiso calc R 1 . .
    C C4 0.0111(6) 0.2011(7) 0.2257(2) 0.0428(19) Uani d . 1 . .
    C C5 0.1068(6) 0.2330(6) 0.1843(2) 0.0440(19) Uani d . 1 . .
    C C6 0.2378(6) 0.2497(7) 0.2084(2) 0.0495(19) Uani d . 1 . .
    H H6A 0.2663 0.1691 0.2218 0.059 Uiso calc R 1 . .
    H H6B 0.2985 0.2757 0.1827 0.059 Uiso calc R 1 . .
    C C7 0.1025(6) 0.1445(6) 0.1374(2) 0.0453(19) Uani d . 1 . .
    H H7 0.0322 0.0849 0.1430 0.054 Uiso calc R 1 . .
    C C8 0.0593(6) 0.2344(6) 0.0951(2) 0.0459(19) Uani d . 1 . .
    H H8 0.1348 0.2757 0.0806 0.055 Uiso calc R 1 . .
    C C9 0.3678(7) 0.3610(7) 0.2705(3) 0.059(2) Uani d . 1 . .
    H H9 0.3949 0.2804 0.2852 0.070 Uiso calc R 1 . .
    C C10 0.3704(8) 0.4613(7) 0.3123(2) 0.092(3) Uani d . 1 . .
    H H10A 0.3400 0.5402 0.2990 0.138 Uiso calc R 1 . .
    H H10B 0.4564 0.4714 0.3243 0.138 Uiso calc R 1 . .
    H H10C 0.3163 0.4350 0.3396 0.138 Uiso calc R 1 . .
    C C31 -0.0448(7) 0.4453(7) 0.0987(3) 0.049(2) Uani d . 1 . .
    C C32 -0.1389(8) 0.4467(8) 0.0614(3) 0.069(2) Uani d . 1 . .
    H H32 -0.1766 0.3712 0.0515 0.083 Uiso calc R 1 . .
    C C33 -0.1768(8) 0.5572(10) 0.0391(3) 0.081(3) Uani d . 1 . .
    H H33 -0.2395 0.5554 0.0142 0.098 Uiso calc R 1 . .
    C C34 -0.1238(10) 0.6699(8) 0.0530(3) 0.078(3) Uani d . 1 . .
    H H34 -0.1507 0.7451 0.0383 0.094 Uiso calc R 1 . .
    C C35 -0.0303(9) 0.6693(8) 0.0890(3) 0.084(3) Uani d . 1 . .
    H H35 0.0081 0.7452 0.0980 0.101 Uiso calc R 1 . .
    C C36 0.0098(8) 0.5574(8) 0.1127(3) 0.065(2) Uani d . 1 . .
    H H36 0.0726 0.5595 0.1376 0.078 Uiso calc R 1 . .
    C C71 0.2166(7) 0.0680(7) 0.1229(2) 0.047(2) Uani d . 1 . .
    C C72 0.3230(7) 0.1135(7) 0.0978(3) 0.057(2) Uani d . 1 . .
    H H72 0.3307 0.1998 0.0921 0.068 Uiso calc R 1 . .
    C C73 0.4189(8) 0.0327(7) 0.0807(3) 0.065(2) Uani d . 1 . .
    H H73 0.4884 0.0662 0.0633 0.078 Uiso calc R 1 . .
    C C74 0.4133(9) -0.0953(8) 0.0889(3) 0.065(2) Uani d . 1 . .
    C C75 0.3100(9) -0.1418(8) 0.1145(3) 0.081(3) Uani d . 1 . .
    H H75 0.3036 -0.2281 0.1207 0.098 Uiso calc R 1 . .
    C C76 0.2152(8) -0.0616(8) 0.1312(3) 0.067(2) Uani d . 1 . .
    H H76 0.1467 -0.0960 0.1489 0.081 Uiso calc R 1 . .
    C C77 0.5171(7) -0.1818(8) 0.0674(3) 0.093(3) Uani d . 1 . .
    H H77A 0.5320 -0.1608 0.0327 0.139 Uiso calc R 1 . .
    H H77B 0.4897 -0.2681 0.0699 0.139 Uiso calc R 1 . .
    H H77C 0.5948 -0.1707 0.0863 0.139 Uiso calc R 1 . .
    C C81 -0.0138(8) 0.1710(7) 0.0537(3) 0.057(2) Uani d . 1 . .
    C C82 0.0338(8) 0.1661(7) 0.0054(3) 0.079(3) Uani d . 1 . .
    H H82 0.1112 0.2050 -0.0022 0.094 Uiso calc R 1 . .
    C C83 -0.0344(13) 0.1023(11) -0.0326(4) 0.116(5) Uani d . 1 . .
    H H83 -0.0023 0.0992 -0.0654 0.139 Uiso calc R 1 . .
    C C84 -0.1453(13) 0.0462(13) -0.0216(6) 0.136(6) Uani d . 1 . .
    H H84 -0.1877 0.0016 -0.0468 0.163 Uiso calc R 1 . .
    C C85 -0.1984(11) 0.0517(11) 0.0251(5) 0.120(4) Uani d . 1 . .
    H H85 -0.2780 0.0161 0.0316 0.144 Uiso calc R 1 . .
    C C86 -0.1287(10) 0.1135(8) 0.0636(3) 0.088(3) Uani d . 1 . .
    H H86 -0.1613 0.1151 0.0962 0.105 Uiso calc R 1 . .
    C C91 0.4635(7) 0.3974(8) 0.2304(3) 0.056(2) Uani d . 1 . .
    C C92 0.5805(9) 0.3409(10) 0.2280(4) 0.105(4) Uani d . 1 . .
    H H92 0.5980 0.2731 0.2492 0.126 Uiso calc R 1 . .
    C C93 0.6745(11) 0.3822(11) 0.1947(5) 0.125(5) Uani d . 1 . .
    H H93 0.7541 0.3430 0.1938 0.150 Uiso calc R 1 . .
    C C94 0.6480(11) 0.4818(11) 0.1631(4) 0.107(4) Uani d . 1 . .
    H H94 0.7107 0.5117 0.1412 0.128 Uiso calc R 1 . .
    C C95 0.5312(9) 0.5363(8) 0.1637(3) 0.081(3) Uani d . 1 . .
    H H95 0.5127 0.6016 0.1415 0.097 Uiso calc R 1 . .
    C C96 0.4391(7) 0.4953(8) 0.1974(3) 0.067(2) Uani d . 1 . .
    H H96 0.3594 0.5343 0.1978 0.081 Uiso calc R 1 . .
    N N1 0.2373(5) 0.3445(5) 0.2497(2) 0.0447(15) Uani d . 1 . .
    N N2 -0.0569(5) 0.1010(5) 0.2211(2) 0.0442(15) Uani d . 1 . .
    N N3 -0.0164(5) 0.3297(5) 0.12360(19) 0.0462(15) Uani d . 1 . .
    O O1 -0.1378(5) 0.0870(4) 0.26317(17) 0.0568(14) Uani d . 1 . .
    H H1 -0.1726 0.0177 0.2621 0.085 Uiso calc R 1 . .
    O O2 0.0736(4) 0.3573(4) 0.16451(15) 0.0469(12) Uani d . 1 . .
loop_
    _atom_site_aniso_label
    _atom_site_aniso_U_11
    _atom_site_aniso_U_22
    _atom_site_aniso_U_33
    _atom_site_aniso_U_12
    _atom_site_aniso_U_13
    _atom_site_aniso_U_23
    C2 0.077(6) 0.051(5) 0.042(4) -0.012(5) 0.010(5) -0.003(4)
    C3 0.074(6) 0.051(5) 0.057(5) -0.007(5) 0.021(5) -0.007(4)
    C4 0.041(5) 0.046(4) 0.041(4) 0.004(4) 0.013(4) -0.001(4)
    C5 0.049(5) 0.042(5) 0.041(4) -0.001(4) 0.002(4) -0.001(4)
    C6 0.058(5) 0.049(4) 0.042(4) 0.000(4) 0.002(4) 0.004(4)
    C7 0.058(5) 0.038(4) 0.040(4) -0.008(4) 0.007(4) -0.003(4)
    C8 0.042(5) 0.053(5) 0.043(4) 0.000(4) 0.007(4) -0.011(4)
    C9 0.056(6) 0.066(6) 0.053(5) 0.005(5) -0.013(5) 0.009(5)
    C10 0.106(7) 0.120(7) 0.050(5) -0.019(6) -0.019(5) -0.026(6)
    C31 0.050(5) 0.049(5) 0.047(5) 0.000(5) 0.012(4) -0.011(5)
    C32 0.055(6) 0.073(7) 0.080(6) 0.004(5) -0.003(5) 0.002(6)
    C33 0.085(7) 0.093(7) 0.066(6) 0.027(7) -0.008(5) 0.014(7)
    C34 0.116(9) 0.058(7) 0.061(6) 0.011(6) 0.012(6) -0.001(5)
    C35 0.114(8) 0.071(7) 0.068(6) -0.005(6) -0.020(6) 0.006(5)
    C36 0.087(7) 0.053(5) 0.057(5) 0.004(6) -0.012(5) 0.011(5)
    C71 0.064(6) 0.031(5) 0.047(5) -0.004(5) 0.011(4) -0.003(4)
    C72 0.061(5) 0.051(5) 0.058(5) 0.005(5) 0.008(5) 0.006(5)
    C73 0.063(6) 0.068(6) 0.065(5) 0.010(5) 0.015(5) 0.014(5)
    C74 0.081(7) 0.064(6) 0.050(5) 0.031(6) -0.002(5) -0.006(5)
    C75 0.107(8) 0.049(5) 0.087(7) 0.016(6) 0.019(6) 0.002(5)
    C76 0.078(6) 0.065(6) 0.059(6) -0.004(6) 0.012(5) 0.005(5)
    C77 0.100(7) 0.090(7) 0.088(6) 0.042(6) 0.008(6) -0.017(5)
    C81 0.057(6) 0.061(5) 0.052(5) 0.012(5) -0.002(5) -0.011(5)
    C82 0.086(6) 0.089(6) 0.060(5) 0.029(6) -0.011(5) -0.021(5)
    C83 0.174(13) 0.117(11) 0.056(6) 0.065(10) -0.037(8) -0.044(7)
    C84 0.132(14) 0.090(10) 0.187(15) 0.019(10) -0.070(13) -0.049(11)
    C85 0.089(9) 0.085(8) 0.186(13) 0.013(7) -0.012(10) -0.017(10)
    C86 0.094(8) 0.076(7) 0.093(8) -0.010(6) -0.033(7) -0.028(6)
    C91 0.037(5) 0.066(6) 0.064(5) 0.013(5) -0.011(4) -0.025(5)
    C92 0.062(7) 0.110(8) 0.144(10) 0.024(7) -0.005(7) -0.021(8)
    C93 0.056(7) 0.138(12) 0.181(14) 0.028(9) 0.000(8) -0.036(10)
    C94 0.064(8) 0.135(11) 0.122(10) -0.025(8) 0.048(7) -0.063(8)
    C95 0.083(7) 0.090(7) 0.070(5) -0.012(7) 0.021(6) -0.016(5)
    C96 0.048(5) 0.073(6) 0.082(6) 0.001(5) 0.017(5) 0.003(5)
    N1 0.044(4) 0.043(3) 0.047(3) -0.001(3) -0.004(3) -0.004(3)
    N2 0.044(4) 0.042(3) 0.046(4) 0.000(3) 0.011(3) -0.002(3)
    N3 0.052(4) 0.042(4) 0.044(3) -0.003(3) 0.000(3) 0.005(3)
    O1 0.062(4) 0.053(4) 0.056(3) -0.015(3) 0.024(3) -0.001(3)
    O2 0.052(3) 0.047(3) 0.042(3) -0.001(3) 0.001(3) 0.002(3)
_geom_special_details
;
 All esds (except the esd in the dihedral angle between two l.s. planes)
 are estimated using the full covariance matrix.  The cell esds are taken
 into account individually in the estimation of esds in distances, angles
 and torsion angles; correlations between esds in cell parameters are only
 used when they are defined by crystal symmetry.  An approximate (isotropic)
 treatment of cell esds is used for estimating esds involving l.s. planes.
;
loop_
    _geom_bond_atom_site_label_1
    _geom_bond_atom_site_label_2
    _geom_bond_site_symmetry_2
    _geom_bond_distance
    _geom_bond_publ_flag
    C2 N1 . 1.480(7) ?
    C2 C3 . 1.518(8) ?
    C2 H2A . 0.97 ?
    C2 H2B . 0.97 ?
    C3 C4 . 1.482(8) ?
    C3 H3A . 0.97 ?
    C3 H3B . 0.97 ?
    C4 N2 . 1.282(7) ?
    C4 C5 . 1.520(8) ?
    C5 O2 . 1.460(7) ?
    C5 C6 . 1.521(8) ?
    C5 C7 . 1.557(8) ?
    C6 N1 . 1.485(7) ?
    C6 H6A . 0.97 ?
    C6 H6B . 0.97 ?
    C7 C71 . 1.491(8) ?
    C7 C8 . 1.537(8) ?
    C7 H7 . 0.98 ?
    C8 N3 . 1.487(7) ?
    C8 C81 . 1.496(9) ?
    C8 H8 . 0.98 ?
    C9 N1 . 1.481(7) ?
    C9 C91 . 1.508(9) ?
    C9 C10 . 1.534(8) ?
    C9 H9 . 0.98 ?
    C10 H10A . 0.96 ?
    C10 H10B . 0.96 ?
    C10 H10C . 0.96 ?
    C31 C36 . 1.368(8) ?
    C31 C32 . 1.393(9) ?
    C31 N3 . 1.422(8) ?
    C32 C33 . 1.369(10) ?
    C32 H32 . 0.93 ?
    C33 C34 . 1.366(10) ?
    C33 H33 . 0.93 ?
    C34 C35 . 1.365(10) ?
    C34 H34 . 0.93 ?
    C35 C36 . 1.405(10) ?
    C35 H35 . 0.93 ?
    C36 H36 . 0.93 ?
    C71 C72 . 1.383(8) ?
    C71 C76 . 1.390(8) ?
    C72 C73 . 1.393(9) ?
    C72 H72 . 0.93 ?
    C73 C74 . 1.374(9) ?
    C73 H73 . 0.93 ?
    C74 C75 . 1.367(10) ?
    C74 C77 . 1.529(9) ?
    C75 C76 . 1.377(10) ?
    C75 H75 . 0.93 ?
    C76 H76 . 0.93 ?
    C77 H77A . 0.96 ?
    C77 H77B . 0.96 ?
    C77 H77C . 0.96 ?
    C81 C86 . 1.371(10) ?
    C81 C82 . 1.374(8) ?
    C82 C83 . 1.406(11) ?
    C82 H82 . 0.93 ?
    C83 C84 . 1.335(14) ?
    C83 H83 . 0.93 ?
    C84 C85 . 1.358(15) ?
    C84 H84 . 0.93 ?
    C85 C86 . 1.412(12) ?
    C85 H85 . 0.93 ?
    C86 H86 . 0.93 ?
    C91 C92 . 1.362(10) ?
    C91 C96 . 1.379(9) ?
    C92 C93 . 1.391(13) ?
    C92 H92 . 0.93 ?
    C93 C94 . 1.374(13) ?
    C93 H93 . 0.93 ?
    C94 C95 . 1.350(11) ?
    C94 H94 . 0.93 ?
    C95 C96 . 1.382(9) ?
    C95 H95 . 0.93 ?
    C96 H96 . 0.93 ?
    N2 O1 . 1.406(6) ?
    N3 O2 . 1.464(6) ?
    O1 H1 . 0.82 ?
loop_
    _geom_angle_atom_site_label_1
    _geom_angle_atom_site_label_2
    _geom_angle_atom_site_label_3
    _geom_angle_site_symmetry_1
    _geom_angle_site_symmetry_3
    _geom_angle
    _geom_angle_publ_flag
    N1 C2 C3 . . 111.0(5) ?
    N1 C2 H2A . . 109.4 ?
    C3 C2 H2A . . 109.4 ?
    N1 C2 H2B . . 109.4 ?
    C3 C2 H2B . . 109.4 ?
    H2A C2 H2B . . 108.0 ?
    C4 C3 C2 . . 110.0(6) ?
    C4 C3 H3A . . 109.7 ?
    C2 C3 H3A . . 109.7 ?
    C4 C3 H3B . . 109.7 ?
    C2 C3 H3B . . 109.7 ?
    H3A C3 H3B . . 108.2 ?
    N2 C4 C3 . . 126.6(6) ?
    N2 C4 C5 . . 118.7(6) ?
    C3 C4 C5 . . 114.6(6) ?
    O2 C5 C4 . . 107.6(5) ?
    O2 C5 C6 . . 105.1(5) ?
    C4 C5 C6 . . 108.4(6) ?
    O2 C5 C7 . . 104.4(5) ?
    C4 C5 C7 . . 115.0(5) ?
    C6 C5 C7 . . 115.5(6) ?
    N1 C6 C5 . . 112.6(5) ?
    N1 C6 H6A . . 109.1 ?
    C5 C6 H6A . . 109.1 ?
    N1 C6 H6B . . 109.1 ?
    C5 C6 H6B . . 109.1 ?
    H6A C6 H6B . . 107.8 ?
    C71 C7 C8 . . 112.6(5) ?
    C71 C7 C5 . . 120.6(6) ?
    C8 C7 C5 . . 102.6(5) ?
    C71 C7 H7 . . 106.7 ?
    C8 C7 H7 . . 106.7 ?
    C5 C7 H7 . . 106.7 ?
    N3 C8 C81 . . 113.9(6) ?
    N3 C8 C7 . . 101.9(5) ?
    C81 C8 C7 . . 114.0(5) ?
    N3 C8 H8 . . 108.9 ?
    C81 C8 H8 . . 108.9 ?
    C7 C8 H8 . . 108.9 ?
    N1 C9 C91 . . 112.2(6) ?
    N1 C9 C10 . . 111.5(6) ?
    C91 C9 C10 . . 108.6(6) ?
    N1 C9 H9 . . 108.1 ?
    C91 C9 H9 . . 108.1 ?
    C10 C9 H9 . . 108.1 ?
    C9 C10 H10A . . 109.5 ?
    C9 C10 H10B . . 109.5 ?
    H10A C10 H10B . . 109.5 ?
    C9 C10 H10C . . 109.5 ?
    H10A C10 H10C . . 109.5 ?
    H10B C10 H10C . . 109.5 ?
    C36 C31 C32 . . 118.5(7) ?
    C36 C31 N3 . . 122.3(7) ?
    C32 C31 N3 . . 119.1(7) ?
    C33 C32 C31 . . 121.3(8) ?
    C33 C32 H32 . . 119.4 ?
    C31 C32 H32 . . 119.4 ?
    C34 C33 C32 . . 120.9(8) ?
    C34 C33 H33 . . 119.5 ?
    C32 C33 H33 . . 119.5 ?
    C35 C34 C33 . . 118.3(9) ?
    C35 C34 H34 . . 120.9 ?
    C33 C34 H34 . . 120.9 ?
    C34 C35 C36 . . 122.0(9) ?
    C34 C35 H35 . . 119.0 ?
    C36 C35 H35 . . 119.0 ?
    C31 C36 C35 . . 119.1(7) ?
    C31 C36 H36 . . 120.5 ?
    C35 C36 H36 . . 120.5 ?
    C72 C71 C76 . . 115.4(7) ?
    C72 C71 C7 . . 125.2(6) ?
    C76 C71 C7 . . 119.2(7) ?
    C71 C72 C73 . . 121.4(7) ?
    C71 C72 H72 . . 119.3 ?
    C73 C72 H72 . . 119.3 ?
    C74 C73 C72 . . 121.6(8) ?
    C74 C73 H73 . . 119.2 ?
    C72 C73 H73 . . 119.2 ?
    C75 C74 C73 . . 117.9(8) ?
    C75 C74 C77 . . 121.9(8) ?
    C73 C74 C77 . . 120.1(9) ?
    C74 C75 C76 . . 120.3(8) ?
    C74 C75 H75 . . 119.8 ?
    C76 C75 H75 . . 119.8 ?
    C75 C76 C71 . . 123.4(8) ?
    C75 C76 H76 . . 118.3 ?
    C71 C76 H76 . . 118.3 ?
    C74 C77 H77A . . 109.5 ?
    C74 C77 H77B . . 109.5 ?
    H77A C77 H77B . . 109.5 ?
    C74 C77 H77C . . 109.5 ?
    H77A C77 H77C . . 109.5 ?
    H77B C77 H77C . . 109.5 ?
    C86 C81 C82 . . 118.5(8) ?
    C86 C81 C8 . . 120.5(7) ?
    C82 C81 C8 . . 121.0(8) ?
    C81 C82 C83 . . 120.1(9) ?
    C81 C82 H82 . . 119.9 ?
    C83 C82 H82 . . 119.9 ?
    C84 C83 C82 . . 119.8(12) ?
    C84 C83 H83 . . 120.1 ?
    C82 C83 H83 . . 120.1 ?
    C83 C84 C85 . . 122.4(15) ?
    C83 C84 H84 . . 118.8 ?
    C85 C84 H84 . . 118.8 ?
    C84 C85 C86 . . 117.8(13) ?
    C84 C85 H85 . . 121.1 ?
    C86 C85 H85 . . 121.1 ?
    C81 C86 C85 . . 121.3(10) ?
    C81 C86 H86 . . 119.3 ?
    C85 C86 H86 . . 119.3 ?
    C92 C91 C96 . . 117.8(9) ?
    C92 C91 C9 . . 121.1(9) ?
    C96 C91 C9 . . 121.0(7) ?
    C91 C92 C93 . . 121.7(11) ?
    C91 C92 H92 . . 119.1 ?
    C93 C92 H92 . . 119.1 ?
    C94 C93 C92 . . 119.0(12) ?
    C94 C93 H93 . . 120.5 ?
    C92 C93 H93 . . 120.5 ?
    C95 C94 C93 . . 120.1(12) ?
    C95 C94 H94 . . 119.9 ?
    C93 C94 H94 . . 119.9 ?
    C94 C95 C96 . . 120.3(9) ?
    C94 C95 H95 . . 119.9 ?
    C96 C95 H95 . . 119.9 ?
    C91 C96 C95 . . 121.0(8) ?
    C91 C96 H96 . . 119.5 ?
    C95 C96 H96 . . 119.5 ?
    C2 N1 C9 . . 110.2(5) ?
    C2 N1 C6 . . 108.2(5) ?
    C9 N1 C6 . . 110.5(5) ?
    C4 N2 O1 . . 110.3(5) ?
    C31 N3 O2 . . 107.8(5) ?
    C31 N3 C8 . . 117.4(5) ?
    O2 N3 C8 . . 99.8(5) ?
    N2 O1 H1 . . 109.5 ?
    C5 O2 N3 . . 103.8(4) ?
loop_
    _geom_torsion_atom_site_label_1
    _geom_torsion_atom_site_label_2
    _geom_torsion_atom_site_label_3
    _geom_torsion_atom_site_label_4
    _geom_torsion_site_symmetry_1
    _geom_torsion_site_symmetry_2
    _geom_torsion_site_symmetry_3
    _geom_torsion_site_symmetry_4
    _geom_torsion
    _geom_torsion_publ_flag
    N1 C2 C3 C4 . . . . 57.3(8) ?
    C2 C3 C4 N2 . . . . 123.3(8) ?
    C2 C3 C4 C5 . . . . -52.3(7) ?
    N2 C4 C5 O2 . . . . 121.4(6) ?
    C3 C4 C5 O2 . . . . -62.5(7) ?
    N2 C4 C5 C6 . . . . -125.4(6) ?
    C3 C4 C5 C6 . . . . 50.6(8) ?
    N2 C4 C5 C7 . . . . 5.6(9) ?
    C3 C4 C5 C7 . . . . -178.4(5) ?
    O2 C5 C6 N1 . . . . 60.0(6) ?
    C4 C5 C6 N1 . . . . -54.9(7) ?
    C7 C5 C6 N1 . . . . 174.4(5) ?
    O2 C5 C7 C71 . . . . 123.6(6) ?
    C4 C5 C7 C71 . . . . -118.7(7) ?
    C6 C5 C7 C71 . . . . 8.8(9) ?
    O2 C5 C7 C8 . . . . -2.5(7) ?
    C4 C5 C7 C8 . . . . 115.2(6) ?
    C6 C5 C7 C8 . . . . -117.3(6) ?
    C71 C7 C8 N3 . . . . -159.2(5) ?
    C5 C7 C8 N3 . . . . -28.1(6) ?
    C71 C7 C8 C81 . . . . 77.7(7) ?
    C5 C7 C8 C81 . . . . -151.2(6) ?
    C36 C31 C32 C33 . . . . -0.2(11) ?
    N3 C31 C32 C33 . . . . 174.9(7) ?
    C31 C32 C33 C34 . . . . -0.3(13) ?
    C32 C33 C34 C35 . . . . 1.2(13) ?
    C33 C34 C35 C36 . . . . -1.7(13) ?
    C32 C31 C36 C35 . . . . -0.3(11) ?
    N3 C31 C36 C35 . . . . -175.1(7) ?
    C34 C35 C36 C31 . . . . 1.2(13) ?
    C8 C7 C71 C72 . . . . 42.9(9) ?
    C5 C7 C71 C72 . . . . -78.4(9) ?
    C8 C7 C71 C76 . . . . -131.6(7) ?
    C5 C7 C71 C76 . . . . 107.0(8) ?
    C76 C71 C72 C73 . . . . 2.1(11) ?
    C7 C71 C72 C73 . . . . -172.6(7) ?
    C71 C72 C73 C74 . . . . -1.2(12) ?
    C72 C73 C74 C75 . . . . 0.1(13) ?
    C72 C73 C74 C77 . . . . 177.1(6) ?
    C73 C74 C75 C76 . . . . 0.1(13) ?
    C77 C74 C75 C76 . . . . -176.8(7) ?
    C74 C75 C76 C71 . . . . 0.9(13) ?
    C72 C71 C76 C75 . . . . -1.9(12) ?
    C7 C71 C76 C75 . . . . 173.1(7) ?
    N3 C8 C81 C86 . . . . -53.8(9) ?
    C7 C8 C81 C86 . . . . 62.6(9) ?
    N3 C8 C81 C82 . . . . 128.0(7) ?
    C7 C8 C81 C82 . . . . -115.7(8) ?
    C86 C81 C82 C83 . . . . -0.5(12) ?
    C8 C81 C82 C83 . . . . 177.8(7) ?
    C81 C82 C83 C84 . . . . -0.2(16) ?
    C82 C83 C84 C85 . . . . 2(2) ?
    C83 C84 C85 C86 . . . . -4(2) ?
    C82 C81 C86 C85 . . . . -0.9(13) ?
    C8 C81 C86 C85 . . . . -179.2(8) ?
    C84 C85 C86 C81 . . . . 2.9(16) ?
    N1 C9 C91 C92 . . . . -135.1(7) ?
    C10 C9 C91 C92 . . . . 101.2(9) ?
    N1 C9 C91 C96 . . . . 49.8(9) ?
    C10 C9 C91 C96 . . . . -73.9(8) ?
    C96 C91 C92 C93 . . . . 2.0(13) ?
    C9 C91 C92 C93 . . . . -173.3(9) ?
    C91 C92 C93 C94 . . . . -0.6(17) ?
    C92 C93 C94 C95 . . . . -1.6(17) ?
    C93 C94 C95 C96 . . . . 2.3(15) ?
    C92 C91 C96 C95 . . . . -1.2(11) ?
    C9 C91 C96 C95 . . . . 174.0(7) ?
    C94 C95 C96 C91 . . . . -0.9(12) ?
    C3 C2 N1 C9 . . . . 177.5(6) ?
    C3 C2 N1 C6 . . . . -61.6(7) ?
    C91 C9 N1 C2 . . . . 175.9(6) ?
    C10 C9 N1 C2 . . . . -62.0(7) ?
    C91 C9 N1 C6 . . . . 56.3(7) ?
    C10 C9 N1 C6 . . . . 178.4(5) ?
    C5 C6 N1 C2 . . . . 61.5(7) ?
    C5 C6 N1 C9 . . . . -177.8(6) ?
    C3 C4 N2 O1 . . . . 3.8(9) ?
    C5 C4 N2 O1 . . . . 179.3(5) ?
    C36 C31 N3 O2 . . . . 1.4(8) ?
    C32 C31 N3 O2 . . . . -173.4(6) ?
    C36 C31 N3 C8 . . . . -110.1(7) ?
    C32 C31 N3 C8 . . . . 75.0(8) ?
    C81 C8 N3 C31 . . . . -72.3(8) ?
    C7 C8 N3 C31 . . . . 164.5(6) ?
    C81 C8 N3 O2 . . . . 171.7(5) ?
    C7 C8 N3 O2 . . . . 48.5(5) ?
    C4 C5 O2 N3 . . . . -89.7(5) ?
    C6 C5 O2 N3 . . . . 154.9(4) ?
    C7 C5 O2 N3 . . . . 33.0(6) ?
    C31 N3 O2 C5 . . . . -174.5(5) ?
    C8 N3 O2 C5 . . . . -51.4(5) ?
loop_
    _geom_hbond_atom_site_label_D
    _geom_hbond_atom_site_label_H
    _geom_hbond_atom_site_label_A
    _geom_hbond_site_symmetry_A
    _geom_hbond_distance_DH
    _geom_hbond_distance_HA
    _geom_hbond_distance_DA
    _geom_hbond_angle_DHA
    O1 H1 N1 4_545 0.82 1.98 2.791(6) 170
    C3 H3B N2 4 0.97 2.61 3.353(8) 133
    C96 H96 O1 4 0.93 2.60 3.456(9) 154
    C94 H94 Cg1 1_655 0.93 2.80 3.721(11) 170
