# Supplementary material for: (3R*,4R*,5S*)-4-(4-Methyl­phen­yl)-2,3-diphenyl-7-[(R*)-1-phenyl­ethyl]-1-oxa-2,7-diaza­spiro­[4.5]decan-10-one oxime
Source: Acta Crystallogr Sect E Struct Rep Online. 2008 Feb 15;64(Pt 3):o590. doi: 10.1107/S1600536808004121 (PMC2960745; doi:10.1107/S1600536808004121)
Supplement: Supplementary file 2 [file e-64-0o590-Isup2.hkl]

#
# h,k,l, Fc-squared, Fo-squared, sigma(Fo-squared) and status flag
#
data_I
_shelx_title ' noh in P 21 21 21'
_shelx_refln_list_code          4
_shelx_F_calc_maximum      183.64
_exptl_crystal_F_000      1104.00
_reflns_d_resolution_high  0.8415
 
loop_
 _symmetry_equiv_pos_as_xyz
 'x, y, z'
 '-x+1/2, -y, z+1/2'
 'x+1/2, -y+1/2, -z'
 '-x, y+1/2, -z+1/2'
 
_cell_length_a    10.4482
_cell_length_b    10.5883
_cell_length_c    26.4895
_cell_angle_alpha  90.000
_cell_angle_beta   90.000
_cell_angle_gamma  90.000
 
_shelx_F_squared_multiplier     1.000
 
loop_
 _refln_index_h
 _refln_index_k
 _refln_index_l
 _refln_F_squared_calc
 _refln_F_squared_meas
 _refln_F_squared_sigma
 _refln_observed_status
   2   0   0    24040.19    22613.68    102.73 o
   4   0   0       90.19      105.95     20.26 o
   6   0   0      710.93      660.32     33.23 o
   8   0   0       57.71       45.83     49.33 o
  10   0   0       85.11      103.02     54.16 o
  12   0   0        0.21       87.30     52.83 o
   1   1   0     1190.51     1115.75     28.88 o
   2   1   0     3907.17     3689.81     51.22 o
   3   1   0      925.31      930.93     28.69 o
   4   1   0      180.96      179.80     21.30 o
   5   1   0        1.74       -9.18     32.95 o
   6   1   0        6.77       26.51     32.67 o
   7   1   0       70.02       71.30     42.42 o
   8   1   0      542.15      474.46     41.00 o
   9   1   0      125.98      125.55     39.77 o
  10   1   0       54.53       72.62     53.78 o
  11   1   0       12.46       58.99     54.63 o
  12   1   0        2.43       19.50     58.42 o
   0   2   0     1211.27     1157.03     30.49 o
   1   2   0    33723.21    32730.21    128.77 o
   2   2   0     2870.69     2755.47     57.00 o
   3   2   0      432.46      435.35     23.29 o
   4   2   0     1784.20     1750.13     46.30 o
   5   2   0       35.51       15.72     34.09 o
   6   2   0       24.72       21.87     38.35 o
   7   2   0      204.79      210.10     32.76 o
   8   2   0      351.64      326.94     39.29 o
   9   2   0        4.20      -49.14     49.14 o
  10   2   0       53.73       68.74     54.63 o
  11   2   0        0.28       62.87     56.62 o
  12   2   0       44.64       72.53     60.79 o
   1   3   0       15.02       36.17     31.91 o
   2   3   0    14121.96    14364.59    111.82 o
   3   3   0      179.55      180.18     21.49 o
   4   3   0     1118.65     1186.57     34.75 o
   5   3   0       81.36       71.39     37.02 o
   6   3   0       60.16       42.04     38.91 o
   7   3   0       40.95       46.96     47.53 o
   8   3   0      470.95      492.26     39.39 o
   9   3   0      114.92       98.94     51.89 o
  10   3   0      183.42      205.75     42.23 o
  11   3   0       26.70       50.75     40.52 o
  12   3   0       13.24       43.84     56.72 o
   0   4   0     4972.93     4971.35     73.47 o
   1   4   0       59.14       80.58     21.02 o
   2   4   0      209.30      198.55     23.29 o
   3   4   0     1605.46     1723.05     45.92 o
   4   4   0      108.68      113.15     25.75 o
   5   4   0       90.72       42.51     37.97 o
   6   4   0       25.31      -45.45     45.45 o
   7   4   0        1.44       25.09     45.45 o
   8   4   0        6.29       48.48     48.19 o
   9   4   0        4.03       -4.92     51.60 o
  10   4   0        0.01       34.09     48.19 o
  11   4   0        4.45       15.91     56.81 o
   1   5   0        0.58       -5.68     35.41 o
   2   5   0     2267.03     2447.66     65.90 o
   3   5   0     2030.02     2202.33     63.25 o
   4   5   0      296.67      286.61     31.34 o
   5   5   0      221.51      159.26     31.53 o
   6   5   0        0.55      -46.21     46.21 o
   7   5   0        0.66       14.68     51.79 o
   8   5   0       50.33       -9.47     53.02 o
   9   5   0      106.19      115.13     36.64 o
  10   5   0        4.47      -56.72     59.84 o
  11   5   0        5.82       43.36     56.05 o
   0   6   0        1.30      -38.44     38.44 o
   1   6   0      215.13      258.77     28.50 o
   2   6   0      593.87      561.28     33.61 o
   3   6   0        0.01       16.76     38.54 o
   4   6   0      120.13      125.36     31.81 o
   5   6   0      114.54      132.84     33.33 o
   6   6   0        6.19      -32.76     49.52 o
   7   6   0       37.16       -8.99     54.44 o
   8   6   0       55.26       96.48     48.29 o
   9   6   0       14.17       33.52     53.50 o
  10   6   0       12.20       50.66     54.63 o
   1   7   0       88.08      126.40     30.58 o
   2   7   0        4.45      -28.40     43.18 o
   3   7   0       12.93      -15.91     45.26 o
   4   7   0       41.47       32.48     47.15 o
   5   7   0      480.66      468.97     42.32 o
   6   7   0        4.91      -13.73     51.22 o
   7   7   0        3.60       29.64     46.77 o
   8   7   0       37.44       46.77     53.40 o
   9   7   0        3.07      -61.07     61.07 o
  10   7   0        1.92      -13.54     58.61 o
   0   8   0      192.04      172.13     38.82 o
   1   8   0      279.74      317.57     38.16 o
   2   8   0      117.86      123.28     34.65 o
   3   8   0      117.47       99.51     38.06 o
   4   8   0      393.63      365.86     43.55 o
   5   8   0       70.68      110.40     37.59 o
   6   8   0      283.06      253.37     41.47 o
   7   8   0       98.93       54.25     54.06 o
   8   8   0       64.85      -47.91     60.60 o
   9   8   0        2.26       42.13     61.07 o
   1   9   0       39.46       32.86     56.90 o
   2   9   0       59.38       63.06     56.43 o
   3   9   0       89.01       46.77     55.30 o
   4   9   0       12.75       58.61     52.45 o
   5   9   0       79.56       72.91     53.59 o
   6   9   0        2.48        8.43     53.12 o
   7   9   0       75.87      187.85     40.71 o
   8   9   0       14.05      -55.48     59.46 o
   0  10   0      311.19      278.94     42.80 o
   1  10   0       33.67       12.50     50.94 o
   2  10   0      100.81       89.85     57.95 o
   3  10   0       19.57       74.23     38.06 o
   4  10   0        9.99      -33.04     53.50 o
   5  10   0       16.20       40.81     55.86 o
   6  10   0       92.01       68.65     62.87 o
   7  10   0        1.21       99.99     58.32 o
   1  11   0       31.59       88.24     38.54 o
   2  11   0       60.14       17.42     62.11 o
   3  11   0       34.72       20.93     60.03 o
   4  11   0        0.62       -6.15     59.84 o
   5  11   0        0.46      -64.95     64.95 o
   6  11   0       17.21       34.56     63.72 o
   0  12   0       12.71      -12.78     64.29 o
   1  12   0        1.79       19.32     63.91 o
   2  12   0        0.02      -58.99     61.64 o
   3  12   0       62.23       10.04     65.99 o
   1   0   1     6995.86     6671.02     30.66 o
   2   0   1     7714.80     7299.72     44.66 o
   3   0   1     1562.87     1538.06     71.01 o
   4   0   1      984.47      976.79     19.87 o
   5   0   1      407.76      431.49     30.96 o
   6   0   1        1.63       21.29     25.05 o
   7   0   1        7.83       -1.32     29.22 o
   8   0   1      199.82      256.31     53.59 o
   9   0   1      374.70      417.34     46.35 o
  10   0   1        5.23       13.05     37.31 o
  11   0   1       18.19      -40.76     40.76 o
  12   0   1        7.14       25.00     59.84 o
   0   1   1     7259.85     7189.42    127.68 o
   1   1   1     6317.83     5902.35     82.42 o
   2   1   1     1956.09     1927.61     29.79 o
   3   1   1      208.68      180.82     15.40 o
   4   1   1       66.96       71.17     14.86 o
   5   1   1      700.36      712.81     22.09 o
   6   1   1       64.53       81.08     18.14 o
   7   1   1      204.50      215.56     27.41 o
   8   1   1       15.00       59.75     33.85 o
   9   1   1      119.62      138.04     31.62 o
  10   1   1      118.04      160.84     28.48 o
  11   1   1       14.64       47.14     50.13 o
  12   1   1        7.78      -14.31     56.90 o
   0   2   1     5196.73     5302.55     53.50 o
   1   2   1    12002.78    11568.91     57.04 o
   2   2   1     3241.70     3246.84     75.27 o
   3   2   1      615.70      613.26     17.51 o
   4   2   1      909.12      908.41     43.60 o
   5   2   1        2.83       36.01     23.72 o
   6   2   1      103.59       92.16     18.98 o
   7   2   1       72.15       70.26     25.25 o
   8   2   1       13.07       33.11     34.36 o
   9   2   1       30.02       48.76     33.06 o
  10   2   1       73.48       31.18     37.28 o
  11   2   1        3.44      -29.95     40.67 o
  12   2   1       10.74      -46.16     46.16 o
   0   3   1     2401.63     2443.26     36.66 o
   1   3   1     3573.53     3701.11     42.55 o
   2   3   1     1012.31     1016.16     22.20 o
   3   3   1      747.10      814.14     18.88 o
   4   3   1      250.09      272.80     24.24 o
   5   3   1      243.43      253.85     25.19 o
   6   3   1      223.02      239.04     28.83 o
   7   3   1       11.65       25.15     31.42 o
   8   3   1       73.93       33.21     42.42 o
   9   3   1       20.08       72.30     35.82 o
  10   3   1      105.98      129.75     27.78 o
  11   3   1        7.56      -12.73     46.21 o
  12   3   1       60.58       20.73     60.74 o
   0   4   1     3214.45     3130.00     43.38 o
   1   4   1      398.94      391.47     17.07 o
   2   4   1      334.21      308.58     16.91 o
   3   4   1       44.35       54.95     23.33 o
   4   4   1       58.53       77.92     20.71 o
   5   4   1      297.16      310.40     21.59 o
   6   4   1        1.18        3.99     29.59 o
   7   4   1       70.53       54.13     30.49 o
   8   4   1       45.50       57.27     37.19 o
   9   4   1       16.95       33.87     28.88 o
  10   4   1       19.13       26.24     62.54 o
  11   4   1       16.38       25.55     43.11 o
   0   5   1       65.44       65.85     22.77 o
   1   5   1       64.66       43.58     25.63 o
   2   5   1     1179.61     1155.74     25.43 o
   3   5   1       81.54      100.79     26.70 o
   4   5   1      448.72      452.81     22.66 o
   5   5   1       28.82        8.18     29.79 o
   6   5   1       89.91      100.94     26.00 o
   7   5   1       32.43       31.06     36.08 o
   8   5   1       16.73       53.62     33.81 o
   9   5   1       46.30        9.85     40.62 o
  10   5   1       64.71       56.77     43.36 o
  11   5   1        6.40       41.60     42.48 o
   0   6   1      256.76      267.94     36.64 o
   1   6   1      247.86      255.51     27.88 o
   2   6   1       92.33      132.06     20.05 o
   3   6   1     1069.71     1071.12     28.58 o
   4   6   1      136.12      114.62     26.16 o
   5   6   1      179.96      220.60     34.65 o
   6   6   1       80.87       79.18     36.18 o
   7   6   1       24.95      -17.71     35.60 o
   8   6   1        9.70       23.38     66.04 o
   9   6   1       31.23       32.13     44.79 o
  10   6   1       34.65       33.62     41.81 o
   0   7   1       29.99        3.72     31.53 o
   1   7   1       38.56      -16.34     31.70 o
   2   7   1       23.01       34.10     43.55 o
   3   7   1      138.74      172.49     26.51 o
   4   7   1       27.42       18.06     33.82 o
   5   7   1       49.60       56.57     36.44 o
   6   7   1      143.26      128.79     32.56 o
   7   7   1       84.63       85.42     30.77 o
   8   7   1       59.47       71.75     31.38 o
   9   7   1        1.09      -36.22     40.47 o
  10   7   1        1.27        8.77     55.67 o
   0   8   1      635.15      609.72     30.09 o
   1   8   1      273.63      272.92     27.84 o
   2   8   1      124.05       86.84     39.34 o
   3   8   1      107.87      121.36     25.94 o
   4   8   1      100.60       87.51     32.14 o
   5   8   1      220.56      209.30     35.51 o
   6   8   1       38.31       84.37     36.75 o
   7   8   1       92.92      102.80     42.70 o
   8   8   1        8.70       37.78     40.90 o
   9   8   1        5.65       25.99     39.43 o
   0   9   1      130.88       86.13     32.89 o
   1   9   1      414.67      451.58     31.60 o
   2   9   1       79.10       98.92     67.08 o
   3   9   1      216.67      222.00     35.74 o
   4   9   1      101.59       57.17     38.53 o
   5   9   1       59.11       74.73     31.30 o
   6   9   1       38.04       75.48     40.74 o
   7   9   1       96.69       24.42     45.59 o
   8   9   1       15.30      -45.36     45.36 o
   0  10   1        4.03      -21.24     84.79 o
   1  10   1       10.68       77.81     47.67 o
   2  10   1       15.88      -33.66     39.81 o
   3  10   1       22.81       34.23     38.20 o
   4  10   1       43.20       39.67     40.07 o
   5  10   1        5.68       30.94     38.55 o
   6  10   1       14.60       16.49     34.79 o
   7  10   1       95.88      126.22     36.92 o
   0  11   1        2.69        4.51     92.13 o
   1  11   1       24.11       32.71     40.24 o
   2  11   1       55.53       62.71     64.76 o
   3  11   1       25.28       33.08     41.34 o
   4  11   1        7.80       15.49     33.27 o
   5  11   1       13.63      -26.53     93.78 o
   6  11   1       52.03       10.38     45.59 o
   0  12   1        9.93      -14.10     65.62 o
   1  12   1        0.96       -4.84     43.25 o
   2  12   1        7.23       10.28     80.29 o
   3  12   1       43.20       52.16     50.37 o
   1   0   2     1813.18     1692.18     30.49 o
   2   0   2       72.70       70.92     18.94 o
   3   0   2       50.02       49.52     20.83 o
   4   0   2       40.09       43.55     29.64 o
   5   0   2     1610.11     1646.83     47.53 o
   6   0   2      589.46      600.95     33.61 o
   7   0   2      578.75      630.31     37.21 o
   8   0   2       94.22       86.54     54.16 o
   9   0   2      796.97      879.61     50.18 o
  10   0   2      121.80       41.38     55.11 o
  11   0   2       14.21       20.07     53.12 o
  12   0   2        2.44      -19.41     58.32 o
   0   1   2       12.16       14.68     20.55 o
   1   1   2    12150.47    11404.41     67.51 o
   2   1   2     7746.44     7581.67     69.21 o
   3   1   2     4125.58     3992.42     61.64 o
   4   1   2      468.38      495.48     24.90 o
   5   1   2      257.18      246.65     26.51 o
   6   1   2      347.76      364.63     31.34 o
   7   1   2      101.33       55.11     30.58 o
   8   1   2       60.82       31.06     47.63 o
   9   1   2      136.47      145.15     38.91 o
  10   1   2      109.48       36.45     55.67 o
  11   1   2       25.79      -56.24     58.80 o
  12   1   2        9.18      -26.04     58.99 o
   0   2   2     4166.49     4348.05     52.74 o
   1   2   2      934.24      914.83     28.50 o
   2   2   2     2999.06     3046.91     54.63 o
   3   2   2      930.94      932.44     26.89 o
   4   2   2      239.47      242.01     22.72 o
   5   2   2      751.28      824.12     33.71 o
   6   2   2       24.21       11.74     37.78 o
   7   2   2       12.15      -12.12     42.23 o
   8   2   2       64.21       81.71     49.71 o
   9   2   2      107.03       89.00     52.64 o
  10   2   2      138.05      180.37     37.68 o
  11   2   2       13.17      -54.16     57.47 o
  12   2   2       31.12       80.95     43.65 o
   0   3   2     2446.06     2336.12     50.28 o
   1   3   2     1300.31     1254.17     37.68 o
   2   3   2      245.48      248.07     23.20 o
   3   3   2      233.55      255.83     22.16 o
   4   3   2      381.06      414.81     27.74 o
   5   3   2      234.32      233.68     27.27 o
   6   3   2      233.42      251.67     30.68 o
   7   3   2       16.53       27.27     44.22 o
   8   3   2       68.44       35.32     49.90 o
   9   3   2       70.88      -55.39     55.39 o
  10   3   2       78.57       71.11     54.16 o
  11   3   2       29.29      -24.71     62.68 o
  12   3   2        4.89       16.95     59.08 o
   0   4   2       11.57       14.20     30.68 o
   1   4   2     2507.26     2494.05     57.19 o
   2   4   2      254.62      271.65     22.63 o
   3   4   2      221.92      298.73     26.04 o
   4   4   2      925.22      908.39     35.41 o
   5   4   2      164.19      158.22     27.55 o
   6   4   2      159.50      185.48     32.19 o
   7   4   2       70.93       19.41     47.53 o
   8   4   2       97.04       -2.18     56.34 o
   9   4   2       19.91       32.29     50.18 o
  10   4   2       52.63       28.50     57.47 o
  11   4   2       65.25      -22.44     59.65 o
   0   5   2      437.92      454.01     29.26 o
   1   5   2      314.60      355.44     26.70 o
   2   5   2      236.72      256.78     26.70 o
   3   5   2      145.00      140.51     27.08 o
   4   5   2       74.98       91.27     26.51 o
   5   5   2       29.71       36.36     43.55 o
   6   5   2       43.23       55.96     31.72 o
   7   5   2       21.00       58.14     48.19 o
   8   5   2       22.80      -53.21     53.21 o
   9   5   2       43.10      337.64     43.74 o
  10   5   2       19.08      -17.99     57.38 o
  11   5   2       57.11      103.68     64.10 o
   0   6   2       51.67       68.36     37.21 o
   1   6   2      502.88      531.65     32.10 o
   2   6   2      406.86      400.13     30.30 o
   3   6   2       93.14       92.13     28.59 o
   4   6   2      183.47      178.48     32.67 o
   5   6   2      207.36      137.39     36.64 o
   6   6   2      121.53      144.30     36.07 o
   7   6   2       16.94       33.99     52.17 o
   8   6   2      102.24      163.14     35.79 o
   9   6   2      112.67       75.75     60.12 o
  10   6   2        2.08      -22.25     58.14 o
   0   7   2      248.52      295.22     33.33 o
   1   7   2        6.45       44.41     41.76 o
   2   7   2      162.54      166.64     33.99 o
   3   7   2      172.08      176.87     33.80 o
   4   7   2      124.86       17.33     49.90 o
   5   7   2      446.69      452.68     42.13 o
   6   7   2      109.42       75.65     56.62 o
   7   7   2      107.00      143.73     36.93 o
   8   7   2       53.08      100.84     39.20 o
   9   7   2        2.80      -45.16     55.96 o
  10   7   2        0.86       -6.72     62.96 o
   0   8   2      519.55      521.61     41.47 o
   1   8   2      275.19      280.17     37.02 o
   2   8   2       89.11      130.85     35.22 o
   3   8   2      351.89      332.72     41.57 o
   4   8   2       93.37       80.29     55.30 o
   5   8   2       94.83       93.36     54.16 o
   6   8   2       27.77      -35.60     52.36 o
   7   8   2       17.10       29.92     51.98 o
   8   8   2       20.01       15.05     58.32 o
   9   8   2        1.75        6.53     58.14 o
   0   9   2      362.41      312.36     44.41 o
   1   9   2       78.17      118.92     38.91 o
   2   9   2      366.55      366.52     42.61 o
   3   9   2       68.66      105.29     36.93 o
   4   9   2       20.97        2.46     54.82 o
   5   9   2       57.89       81.05     51.32 o
   6   9   2       25.73       19.79     54.06 o
   7   9   2       62.89       76.03     64.10 o
   8   9   2       22.99       62.21     61.17 o
   0  10   2      117.43       85.03     54.63 o
   1  10   2       72.06       -7.57     59.65 o
   2  10   2      144.31      234.63     38.63 o
   3  10   2        1.81      -45.26     55.01 o
   4  10   2        7.81      -22.06     56.05 o
   5  10   2        5.39       26.23     51.60 o
   6  10   2      129.45       81.43     62.96 o
   7  10   2       29.68       33.42     57.76 o
   0  11   2       18.47       19.88     53.12 o
   1  11   2       46.99      -59.08     59.08 o
   2  11   2       10.68      -32.10     57.76 o
   3  11   2       23.85        0.00     61.07 o
   4  11   2       22.94        0.00     59.27 o
   5  11   2        6.25      -59.46     59.46 o
   0  12   2        0.53       28.88     61.07 o
   1  12   2        9.90       83.79     59.27 o
   2  12   2      103.33      226.67     43.93 o
   3  12   2        9.69       10.13     65.14 o
   1   0   3     3244.28     3168.10     40.43 o
   2   0   3    24506.73    23755.18    114.19 o
   3   0   3       18.66      -14.58     32.00 o
   4   0   3      681.13      651.23     25.94 o
   5   0   3       32.21       62.87     23.77 o
   6   0   3      400.53      398.90     31.25 o
   7   0   3        0.00       13.26     41.47 o
   8   0   3      196.69      198.46     37.02 o
   9   0   3       18.85      -22.25     53.31 o
  10   0   3        8.92      -18.18     37.49 o
  11   0   3       40.61      -14.39     56.15 o
  12   0   3        0.16        6.53     55.96 o
   0   1   3     1428.19     1343.56     31.34 o
   1   1   3      768.98      753.30     21.87 o
   2   1   3      632.55      643.47     24.05 o
   3   1   3     2761.42     2584.10     53.12 o
   4   1   3      199.16      183.02     21.59 o
   5   1   3       70.33       84.08     23.95 o
   6   1   3      720.86      744.12     35.22 o
   7   1   3      100.94      156.80     31.34 o
   8   1   3       35.38       80.10     34.28 o
   9   1   3      310.53      353.74     40.05 o
  10   1   3       35.77       13.07     52.83 o
  11   1   3       67.19       41.57     57.47 o
  12   1   3       43.14        9.85     56.90 o
   0   2   3     5972.07     5726.44     60.98 o
   1   2   3     4008.42     3868.95     55.39 o
   2   2   3     3060.35     2876.76     55.48 o
   3   2   3       16.34       33.42     19.98 o
   4   2   3     2408.19     2495.76     59.27 o
   5   2   3     3211.68     3412.57     73.95 o
   6   2   3       35.39       23.77     37.78 o
   7   2   3       69.80       75.75     31.34 o
   8   2   3      182.47      256.78     37.68 o
   9   2   3       90.99       78.02     37.40 o
  10   2   3       25.62       55.96     53.69 o
  11   2   3       28.49       -3.03     60.03 o
  12   2   3        4.13       76.31     59.08 o
   0   3   3     2064.24     2048.09     49.80 o
   1   3   3     1378.51     1349.33     39.01 o
   2   3   3      467.64      435.64     24.33 o
   3   3   3     1083.87     1084.12     31.72 o
   4   3   3     1578.32     1714.62     48.19 o
   5   3   3      318.39      445.39     28.40 o
   6   3   3       88.66       73.66     28.59 o
   7   3   3       49.09       71.49     45.26 o
   8   3   3      323.85      386.69     40.43 o
   9   3   3       27.92       52.36     48.67 o
  10   3   3       23.52       65.99     55.48 o
  11   3   3        8.63      -34.09     55.86 o
  12   3   3       11.06       33.99     59.18 o
   0   4   3     2198.12     2244.47     55.77 o
   1   4   3      592.16      630.87     25.47 o
   2   4   3       22.06      -30.96     30.96 o
   3   4   3      136.60      112.96     24.90 o
   4   4   3     1191.79     1223.88     38.06 o
   5   4   3       33.23       62.78     38.44 o
   6   4   3      238.29      264.36     33.90 o
   7   4   3      231.26      281.11     35.88 o
   8   4   3       34.27       62.40     51.41 o
   9   4   3      164.18      150.93     38.54 o
  10   4   3      208.85      220.52     41.19 o
  11   4   3       14.21       35.32     57.76 o
   0   5   3     1279.09     1311.46     39.48 o
   1   5   3      441.24      473.51     28.59 o
   2   5   3      478.68      500.31     29.92 o
   3   5   3      232.48      266.72     27.55 o
   4   5   3      119.06        1.51     41.38 o
   5   5   3      134.09       78.40     46.77 o
   6   5   3        8.76       62.11     41.09 o
   7   5   3       34.03       10.42     52.45 o
   8   5   3       13.96       11.93     50.47 o
   9   5   3        1.10       31.72     48.00 o
  10   5   3        6.24       81.24     55.86 o
  11   5   3        1.73        3.31     62.68 o
   0   6   3        3.75      -17.99     35.88 o
   1   6   3      966.16      972.97     37.12 o
   2   6   3      105.78       67.41     26.89 o
   3   6   3      107.91      138.81     28.88 o
   4   6   3      117.09      136.72     32.48 o
   5   6   3      226.26      261.89     34.75 o
   6   6   3       93.66      105.86     54.16 o
   7   6   3       51.63       13.63     51.41 o
   8   6   3       73.20      -12.78     51.41 o
   9   6   3        1.37      -51.60     51.60 o
  10   6   3       22.29      -61.83     61.83 o
   0   7   3      425.45      451.64     35.60 o
   1   7   3      154.39      150.17     32.86 o
   2   7   3      417.11      426.26     35.41 o
   3   7   3       24.40      -10.79     46.49 o
   4   7   3       74.74       63.82     48.19 o
   5   7   3      115.58       89.00     38.63 o
   6   7   3        6.62       23.10     49.14 o
   7   7   3      121.96       79.72     52.93 o
   8   7   3       36.25      -22.16     53.78 o
   9   7   3       23.73       21.21     50.84 o
  10   7   3        3.16      -40.71     64.95 o
   0   8   3      372.69      375.89     40.34 o
   1   8   3       19.69       36.74     48.10 o
   2   8   3        7.96      -23.58     49.61 o
   3   8   3       23.82       57.57     53.69 o
   4   8   3      150.87      156.04     39.39 o
   5   8   3      190.05      139.75     39.39 o
   6   8   3      166.85      156.04     40.90 o
   7   8   3       21.92       13.63     52.64 o
   8   8   3       25.67      -57.38     58.14 o
   9   8   3        3.89       42.42     56.05 o
   0   9   3       60.40       79.16     55.20 o
   1   9   3      332.20      281.30     41.47 o
   2   9   3      249.22      198.08     41.09 o
   3   9   3      211.10      194.10     41.28 o
   4   9   3       62.76       32.10     51.32 o
   5   9   3        9.62       21.02     52.08 o
   6   9   3       80.47       48.19     56.81 o
   7   9   3        9.50       42.70     57.57 o
   8   9   3        1.20       69.02     56.15 o
   0  10   3       51.53       -2.56     58.04 o
   1  10   3      459.19      417.55     45.54 o
   2  10   3      263.06      186.62     43.36 o
   3  10   3        4.89       56.15     53.40 o
   4  10   3       28.74      -41.57     59.08 o
   5  10   3       21.25       35.03     58.99 o
   6  10   3        1.08      -44.03     59.46 o
   7  10   3       36.02       36.93     62.02 o
   0  11   3       40.54       -2.84     51.79 o
   1  11   3        4.88       20.07     59.37 o
   2  11   3       13.44       14.68     58.23 o
   3  11   3       44.33       84.36     59.37 o
   4  11   3       12.98      -59.08     64.57 o
   5  11   3       18.22       87.87     56.62 o
   0  12   3       23.60       61.17     54.73 o
   1  12   3       34.24      137.57     45.07 o
   2  12   3        5.49        3.31     65.24 o
   3  12   3       38.87       -3.41     66.09 o
   0   0   4      775.84      772.80     22.35 o
   1   0   4      132.54      143.63     17.61 o
   2   0   4      337.49      349.48     23.01 o
   3   0   4        0.09      -10.98     32.76 o
   4   0   4      114.25       88.24     21.59 o
   5   0   4      485.89      476.92     30.11 o
   6   0   4       45.15       67.60     27.17 o
   7   0   4      144.05      135.87     32.29 o
   8   0   4      283.87      249.40     39.39 o
   9   0   4       76.26       71.96     38.73 o
  10   0   4      141.53      107.37     57.00 o
  11   0   4       58.24      -60.41     60.41 o
  12   0   4        0.49       39.29     58.89 o
   0   1   4     1491.00     1452.06     34.94 o
   1   1   4    20995.30    19864.27     99.51 o
   2   1   4     1119.68     1050.04     31.53 o
   3   1   4      540.15      518.96     23.48 o
   4   1   4      289.06      292.57     23.29 o
   5   1   4      653.90      646.02     31.25 o
   6   1   4      271.68      246.74     30.77 o
   7   1   4      203.52      214.17     33.04 o
   8   1   4      242.24      242.67     36.93 o
   9   1   4      144.96       61.17     58.04 o
  10   1   4       38.50       15.81     53.59 o
  11   1   4       10.54       29.92     55.58 o
  12   1   4       29.17      -65.24     65.24 o
   0   2   4     2868.81     2747.14     50.37 o
   1   2   4    10000.03     9790.25     82.28 o
   2   2   4      139.00      101.12     21.59 o
   3   2   4      477.98      468.21     24.05 o
   4   2   4     1381.47     1441.08     44.41 o
   5   2   4       81.33       78.02     26.04 o
   6   2   4       18.12       -1.51     36.36 o
   7   2   4      242.86      177.06     35.32 o
   8   2   4      201.29      162.10     39.86 o
   9   2   4      158.62      177.06     36.17 o
  10   2   4      104.77      102.07     58.23 o
  11   2   4       28.06      -62.68     62.68 o
  12   2   4       44.40       26.70     61.83 o
   0   3   4        0.23      -21.30     32.76 o
   1   3   4      600.02      608.34     24.24 o
   2   3   4     2200.80     2257.44     54.54 o
   3   3   4     1450.06     1376.03     41.76 o
   4   3   4       67.86      142.97     25.00 o
   5   3   4       98.53       79.72     27.27 o
   6   3   4       44.86       11.27     42.70 o
   7   3   4       26.81       18.56     44.88 o
   8   3   4       26.94       89.29     49.99 o
   9   3   4      138.65      137.86     35.98 o
  10   3   4       47.38       30.39     51.51 o
  11   3   4        6.26       37.40     57.19 o
   0   4   4       28.48       52.17     20.45 o
   1   4   4      215.30      213.98     22.91 o
   2   4   4     1384.73     1368.84     38.44 o
   3   4   4     1930.74     1986.17     56.43 o
   4   4   4       43.16       -2.65     37.40 o
   5   4   4       12.41      -12.12     36.17 o
   6   4   4       75.24       92.03     31.06 o
   7   4   4       57.40       25.75     50.37 o
   8   4   4       96.38       47.15     53.50 o
   9   4   4       79.52       92.98     39.20 o
  10   4   4      172.68       28.78     64.57 o
  11   4   4       39.32       29.07     57.85 o
   0   5   4      209.64      275.53     26.80 o
   1   5   4      443.95      426.93     29.07 o
   2   5   4      325.88      361.60     27.74 o
   3   5   4      166.35      122.52     26.89 o
   4   5   4      454.32      479.29     32.67 o
   5   5   4       59.31       27.08     43.36 o
   6   5   4       58.59      -22.82     50.37 o
   7   5   4       40.73       69.69     48.67 o
   8   5   4       53.73       21.59     51.03 o
   9   5   4       54.72       10.60     57.76 o
  10   5   4       26.03        9.09     56.72 o
  11   5   4       18.50       20.26     57.28 o
   0   6   4        0.01      -11.27     36.45 o
   1   6   4      104.47       79.82     28.50 o
   2   6   4      344.92      333.47     30.58 o
   3   6   4      488.27      474.74     35.03 o
   4   6   4      247.27      238.13     33.90 o
   5   6   4      386.43      360.18     36.36 o
   6   6   4      126.42      149.79     37.21 o
   7   6   4      130.54       39.01     56.15 o
   8   6   4       26.53       -7.76     51.13 o
   9   6   4       57.38      -59.93     59.93 o
  10   6   4       11.76       48.10     62.11 o
   0   7   4     1038.12     1002.22     41.66 o
   1   7   4       21.55       26.89     42.51 o
   2   7   4      508.42      532.88     37.87 o
   3   7   4       68.82       12.69     48.67 o
   4   7   4      558.00      464.04     41.94 o
   5   7   4      109.76       92.98     55.58 o
   6   7   4      114.51       93.07     53.97 o
   7   7   4       22.05       27.65     49.90 o
   8   7   4       53.03      -11.17     58.61 o
   9   7   4       11.11      100.46     37.68 o
  10   7   4       17.41      -69.21     69.21 o
   0   8   4        5.90      -34.84     47.91 o
   1   8   4       32.46       25.38     48.10 o
   2   8   4       35.16       91.37     48.57 o
   3   8   4       64.32       95.91     36.36 o
   4   8   4      432.23      445.86     41.85 o
   5   8   4       21.27       85.21     48.48 o
   6   8   4       99.41      110.78     37.87 o
   7   8   4       64.16       19.22     51.41 o
   8   8   4        5.20       63.72     55.39 o
   9   8   4        3.69      -19.69     57.38 o
   0   9   4       69.77       84.27     54.44 o
   1   9   4      142.52      139.66     38.82 o
   2   9   4       60.42       84.93     56.24 o
   3   9   4      186.17      211.05     40.90 o
   4   9   4       81.11       85.69     36.17 o
   5   9   4       36.65        2.65     53.50 o
   6   9   4       12.12       48.57     52.74 o
   7   9   4       22.76       85.97     54.63 o
   8   9   4        3.66      -23.10     61.64 o
   0  10   4      334.89      317.85     43.93 o
   1  10   4      125.45      124.89     39.86 o
   2  10   4      306.27      208.78     45.73 o
   3  10   4       17.53      -13.45     52.45 o
   4  10   4       18.94       78.21     53.31 o
   5  10   4        3.25       76.41     50.09 o
   6  10   4        9.44       37.97     60.50 o
   7  10   4       20.88       50.66     62.11 o
   0  11   4       19.43      -34.46     54.92 o
   1  11   4       11.61       46.21     54.63 o
   2  11   4       11.55       17.71     60.03 o
   3  11   4       31.36      -36.36     61.73 o
   4  11   4       14.90       71.86     55.67 o
   5  11   4        7.27      -26.13     59.84 o
   0  12   4        0.12      -12.97     58.42 o
   1  12   4       62.46       22.82     64.86 o
   2  12   4       26.15       -6.63     65.80 o
   3  12   4        3.51      -44.12     61.07 o
   1   0   5      101.32       93.74     20.17 o
   2   0   5     6525.50     6551.99     71.96 o
   3   0   5     3585.89     3487.56     61.17 o
   4   0   5       60.37        8.81     32.76 o
   5   0   5     1215.15     1201.44     37.40 o
   6   0   5      321.51      360.74     31.06 o
   7   0   5     1180.65     1147.66     46.49 o
   8   0   5        7.38       19.79     50.84 o
   9   0   5       11.98       54.54     51.03 o
  10   0   5        3.71       37.02     53.50 o
  11   0   5       48.04      102.35     58.51 o
  12   0   5       40.45       62.59     43.18 o
   0   1   5     3087.41     3088.47     47.82 o
   1   1   5    20196.75    19605.03    106.33 o
   2   1   5      285.66      263.88     23.10 o
   3   1   5     4028.48     3912.22     66.09 o
   4   1   5     1200.16     1199.92     36.36 o
   5   1   5      501.03      522.08     30.39 o
   6   1   5      314.60      383.75     30.77 o
   7   1   5      150.07      116.08     32.38 o
   8   1   5      382.75      373.71     40.43 o
   9   1   5      471.36      402.78     43.84 o
  10   1   5       27.57       39.86     55.86 o
  11   1   5       11.07       81.33     56.90 o
  12   1   5        7.08      -43.08     60.60 o
   0   2   5      323.13      359.70     22.63 o
   1   2   5      635.75      610.14     24.71 o
   2   2   5      102.96       88.91     21.30 o
   3   2   5     1073.35     1029.11     34.09 o
   4   2   5      359.62      362.83     25.94 o
   5   2   5     1592.51     1563.69     45.54 o
   6   2   5      522.50      519.05     35.41 o
   7   2   5      233.10      204.80     35.88 o
   8   2   5      147.39      168.16     37.59 o
   9   2   5       58.46       32.76     51.70 o
  10   2   5       28.43      -54.92     54.92 o
  11   2   5        4.11       42.89     56.81 o
  12   2   5       12.18      -40.24     65.24 o
   0   3   5       37.48       11.74     31.53 o
   1   3   5     1906.55     1803.72     50.47 o
   2   3   5     1197.14     1276.80     39.20 o
   3   3   5      636.98      599.35     26.32 o
   4   3   5      152.36      166.17     25.56 o
   5   3   5      937.51      980.63     37.02 o
   6   3   5       31.79       78.40     41.19 o
   7   3   5      181.87      205.75     34.28 o
   8   3   5      305.44      332.43     39.29 o
   9   3   5       57.07       84.74     50.66 o
  10   3   5       30.75      -13.92     54.35 o
  11   3   5       16.76       15.72     62.87 o
   0   4   5       70.51       71.11     20.36 o
   1   4   5     2577.40     2605.68     60.31 o
   2   4   5     3207.93     3375.08     69.21 o
   3   4   5      549.19      533.07     29.83 o
   4   4   5      567.96      536.38     31.25 o
   5   4   5      257.36      241.82     31.53 o
   6   4   5      121.22      175.54     31.06 o
   7   4   5      247.49      262.46     37.87 o
   8   4   5       61.94      110.12     35.88 o
   9   4   5       30.33      -52.45     52.45 o
  10   4   5       64.65       81.33     55.39 o
  11   4   5        1.62      -12.97     59.27 o
   0   5   5      456.55      453.25     29.45 o
   1   5   5      646.60      681.81     31.25 o
   2   5   5      721.05      663.54     32.57 o
   3   5   5      298.28      277.99     29.83 o
   4   5   5       66.04      105.38     27.08 o
   5   5   5       18.01        0.00     41.66 o
   6   5   5      120.77      122.33     34.28 o
   7   5   5      137.73       78.97     52.83 o
   8   5   5      182.53      182.93     36.93 o
   9   5   5      239.58      183.69     40.43 o
  10   5   5       34.73        6.06     62.68 o
  11   5   5       10.43      -57.76     60.69 o
   0   6   5        2.61       48.86     36.17 o
   1   6   5      128.56      111.35     28.03 o
   2   6   5      140.43      136.53     27.93 o
   3   6   5       47.08       -7.95     40.71 o
   4   6   5      111.52      136.15     33.52 o
   5   6   5      210.68      186.81     35.88 o
   6   6   5      345.63      358.66     39.58 o
   7   6   5       10.56       13.92     51.79 o
   8   6   5       49.99      -15.62     54.16 o
   9   6   5       41.03        5.68     55.77 o
  10   6   5       14.49      -12.88     58.32 o
   0   7   5      122.81      123.37     31.91 o
   1   7   5      379.18      320.88     35.98 o
   2   7   5      192.32      200.73     33.71 o
   3   7   5      129.78      137.86     34.18 o
   4   7   5        4.89      -31.62     49.80 o
   5   7   5       42.79       40.62     49.42 o
   6   7   5      105.49       86.92     54.63 o
   7   7   5       79.39       88.62     50.75 o
   8   7   5        4.05       73.19     53.12 o
   9   7   5        4.49      -59.37     59.37 o
  10   7   5        0.62      -63.72     63.72 o
   0   8   5        7.48       37.21     48.76 o
   1   8   5      122.55      133.50     38.16 o
   2   8   5      217.49      166.93     38.25 o
   3   8   5       70.93       90.71     52.27 o
   4   8   5      626.41      591.01     45.54 o
   5   8   5       74.68       21.49     53.50 o
   6   8   5       47.35       88.43     51.22 o
   7   8   5       77.45       44.41     57.57 o
   8   8   5       40.36       21.40     58.61 o
   9   8   5        1.38       -3.31     58.23 o
   0   9   5        8.47      -33.61     49.24 o
   1   9   5       27.01       49.71     50.56 o
   2   9   5      292.78      285.28     41.47 o
   3   9   5      223.15      208.40     40.15 o
   4   9   5        2.39       55.20     49.80 o
   5   9   5       18.32      -10.70     56.43 o
   6   9   5       81.89       43.18     58.32 o
   7   9   5       17.32      -63.06     63.06 o
   8   9   5       17.77       43.27     61.17 o
   0  10   5       38.15        5.11     51.03 o
   1  10   5      106.13      105.48     56.62 o
   2  10   5       72.63       71.11     56.81 o
   3  10   5       14.23       48.95     54.44 o
   4  10   5       65.61      106.99     36.26 o
   5  10   5       49.89       11.84     57.00 o
   6  10   5       42.55       41.38     60.50 o
   7  10   5        1.12      -61.17     64.48 o
   0  11   5       10.06       17.33     57.19 o
   1  11   5       25.32       26.23     58.61 o
   2  11   5       40.22      120.44     40.81 o
   3  11   5       53.54       12.21     60.22 o
   4  11   5        2.46      -50.37     62.40 o
   5  11   5        4.46       42.80     62.11 o
   0  12   5       53.28       16.29     66.28 o
   1  12   5        1.48      -67.04     67.04 o
   2  12   5        0.98       10.04     57.57 o
   3  12   5       12.57       -3.41     63.15 o
   0   0   6    18195.94    17712.12    100.08 o
   1   0   6    18933.67    19044.69    108.22 o
   2   0   6     3330.97     3271.78     57.28 o
   3   0   6       78.38       62.21     33.71 o
   4   0   6      748.93      761.63     27.84 o
   5   0   6     1544.23     1592.48     45.64 o
   6   0   6       66.19       74.33     38.44 o
   7   0   6       35.41       22.53     47.25 o
   8   0   6      111.39      148.84     36.07 o
   9   0   6      169.34      141.55     39.39 o
  10   0   6       38.21      -60.31     60.31 o
  11   0   6        6.82      -47.25     60.60 o
  12   0   6        1.95       19.98     58.70 o
   0   1   6     2280.50     2198.55     46.96 o
   1   1   6     1141.62     1096.05     32.48 o
   2   1   6     7351.83     7023.98     78.40 o
   3   1   6     1457.34     1415.23     40.71 o
   4   1   6      814.21      815.32     31.81 o
   5   1   6      114.12      147.04     25.09 o
   6   1   6      188.55      225.91     30.01 o
   7   1   6        4.85      -45.73     45.73 o
   8   1   6      202.08      177.53     37.68 o
   9   1   6      461.80      398.62     42.51 o
  10   1   6        1.73        2.65     53.12 o
  11   1   6       19.71      -15.24     62.40 o
  12   1   6        3.72      -65.52     65.52 o
   0   2   6     3585.43     3524.11     57.57 o
   1   2   6     4970.32     4884.05     67.32 o
   2   2   6     2855.50     2711.73     56.24 o
   3   2   6     3088.37     3064.80     62.02 o
   4   2   6     1032.39     1047.86     33.61 o
   5   2   6      464.01      443.31     31.91 o
   6   2   6      407.64      401.93     33.61 o
   7   2   6       36.58        0.00     46.77 o
   8   2   6       33.45       47.82     52.64 o
   9   2   6        2.91       11.84     50.18 o
  10   2   6        9.75       -8.24     52.55 o
  11   2   6       20.70       55.58     58.61 o
  12   2   6        7.75       87.96     58.80 o
   0   3   6     1210.11     1238.74     39.20 o
   1   3   6      577.37      569.43     24.90 o
   2   3   6     3762.97     3595.69     65.71 o
   3   3   6        5.15       10.70     32.76 o
   4   3   6     1009.08     1007.90     34.94 o
   5   3   6       34.81       59.08     36.26 o
   6   3   6      297.28      249.11     34.65 o
   7   3   6       46.15        1.89     50.47 o
   8   3   6      413.79      453.82     42.61 o
   9   3   6      122.72       90.61     55.67 o
  10   3   6        1.62        5.68     50.47 o
  11   3   6        5.52       22.16     59.75 o
   0   4   6     2709.83     2741.74     62.49 o
   1   4   6     2776.92     2882.44     64.57 o
   2   4   6      850.19      856.03     31.91 o
   3   4   6      296.19      354.30     26.70 o
   4   4   6      247.16      249.96     28.50 o
   5   4   6        1.01      -34.75     40.05 o
   6   4   6      163.22      203.85     33.33 o
   7   4   6       63.27       30.49     52.83 o
   8   4   6       67.50       82.85     36.93 o
   9   4   6       57.53       82.09     38.82 o
  10   4   6       27.72       96.86     55.39 o
  11   4   6       11.90        9.85     63.06 o
   0   5   6     2602.53     2909.62     70.63 o
   1   5   6      139.54      183.50     26.32 o
   2   5   6      150.47      135.30     25.56 o
   3   5   6      159.11      176.68     28.03 o
   4   5   6      271.37      251.48     30.96 o
   5   5   6       18.69        0.00     44.31 o
   6   5   6      665.73      662.88     41.94 o
   7   5   6        8.38       47.63     49.61 o
   8   5   6      194.04      185.11     38.91 o
   9   5   6       91.24       75.94     57.00 o
  10   5   6       48.92       73.95     54.92 o
  11   5   6        8.88       68.55     61.83 o
   0   6   6      233.59      259.91     30.58 o
   1   6   6      752.57      778.77     37.40 o
   2   6   6      648.31      605.50     35.51 o
   3   6   6      333.35      324.01     33.99 o
   4   6   6      225.08      233.87     35.41 o
   5   6   6      400.11      390.47     37.49 o
   6   6   6      140.68      191.07     37.78 o
   7   6   6      126.99      124.51     35.98 o
   8   6   6       92.20       34.28     53.69 o
   9   6   6       41.62       83.70     53.31 o
  10   6   6       44.13       58.61     61.26 o
   0   7   6       55.30       56.90     45.16 o
   1   7   6       11.44       48.67     41.47 o
   2   7   6      411.50      502.96     38.73 o
   3   7   6      165.74      176.58     34.18 o
   4   7   6      112.44      138.71     36.17 o
   5   7   6       81.13        6.53     54.06 o
   6   7   6        4.74      -45.26     52.74 o
   7   7   6       31.36        0.00     51.70 o
   8   7   6        6.81       79.63     54.25 o
   9   7   6       28.78      -49.52     61.73 o
  10   7   6       14.87      114.38     41.19 o
   0   8   6      114.10       93.64     49.42 o
   1   8   6      162.09      180.85     36.36 o
   2   8   6      471.67      441.89     42.61 o
   3   8   6      160.38      217.11     38.25 o
   4   8   6       10.18      -36.07     51.60 o
   5   8   6       34.12       26.61     52.93 o
   6   8   6        0.78      -21.02     52.17 o
   7   8   6        8.56       19.60     52.36 o
   8   8   6       36.33       -6.15     54.35 o
   9   8   6        2.46        6.63     62.30 o
   0   9   6        3.96      -51.70     51.70 o
   1   9   6        6.70      -36.64     55.01 o
   2   9   6      267.32      270.13     40.81 o
   3   9   6      153.89      219.38     40.15 o
   4   9   6      204.20      111.63     59.75 o
   5   9   6       16.32       21.59     53.40 o
   6   9   6       54.43       32.00     56.90 o
   7   9   6        8.65        3.12     60.79 o
   8   9   6       14.51       67.13     58.32 o
   0  10   6       76.00       20.64     56.43 o
   1  10   6       50.36      106.71     55.48 o
   2  10   6       38.96       77.17     53.31 o
   3  10   6       10.99       43.93     55.30 o
   4  10   6       20.85       -5.68     58.14 o
   5  10   6        1.94      -60.22     60.22 o
   6  10   6       45.76      -63.63     63.63 o
   7  10   6       12.49       82.19     61.64 o
   0  11   6        9.33      -37.97     56.34 o
   1  11   6       18.11      -26.42     58.70 o
   2  11   6        1.40       12.02     60.03 o
   3  11   6       12.18        9.28     58.23 o
   4  11   6       20.88       28.59     55.30 o
   5  11   6        2.76       39.86     55.20 o
   0  12   6        3.02        9.85     61.07 o
   1  12   6       29.53      -52.83     64.95 o
   2  12   6       18.94      -33.71     67.70 o
   1   0   7     4470.70     4390.94     63.82 o
   2   0   7     8158.09     8136.42     84.74 o
   3   0   7     4800.12     4829.98     73.38 o
   4   0   7     1863.86     1892.34     48.76 o
   5   0   7     1688.65     1760.45     46.87 o
   6   0   7      391.90      389.62     33.14 o
   7   0   7      186.40      245.51     35.32 o
   8   0   7        7.94        4.07     49.71 o
   9   0   7        0.08       84.08     52.45 o
  10   0   7        0.07       48.67     53.87 o
  11   0   7       95.77      -14.96     64.67 o
  12   0   7       10.74      -20.17     62.59 o
   0   1   7      372.61      381.57     23.48 o
   1   1   7     1186.03     1200.21     37.21 o
   2   1   7     3422.38     3467.02     61.26 o
   3   1   7     4572.01     4652.83     72.81 o
   4   1   7      755.92      844.10     32.00 o
   5   1   7      111.77      119.21     25.09 o
   6   1   7      509.76      539.32     36.17 o
   7   1   7       68.81       73.95     44.79 o
   8   1   7       51.47       45.45     53.69 o
   9   1   7      116.90       89.38     55.11 o
  10   1   7       32.48        8.14     54.82 o
  11   1   7       10.17        3.03     59.84 o
  12   1   7        9.46       13.45     57.00 o
   0   2   7        6.21       -8.24     31.53 o
   1   2   7     3300.42     3401.21     60.50 o
   2   2   7      972.47      955.07     30.39 o
   3   2   7     1111.40     1104.58     32.10 o
   4   2   7     1221.64     1240.26     39.29 o
   5   2   7      889.37      887.09     35.70 o
   6   2   7      421.04      421.81     35.70 o
   7   2   7       21.20       29.73     45.64 o
   8   2   7       92.50       89.57     52.74 o
   9   2   7       11.57      -51.98     51.98 o
  10   2   7       10.55       36.07     53.97 o
  11   2   7       37.87       74.99     56.72 o
   0   3   7      844.92      848.65     27.17 o
   1   3   7     1470.50     1482.08     42.04 o
   2   3   7     1053.89     1060.93     32.19 o
   3   3   7     1736.30     1894.99     49.99 o
   4   3   7      995.33     1009.80     35.13 o
   5   3   7      386.56      394.36     31.25 o
   6   3   7      205.58      241.25     31.15 o
   7   3   7      138.30       89.57     36.17 o
   8   3   7      110.12       95.35     55.20 o
   9   3   7       23.33      -24.81     49.14 o
  10   3   7       16.88      -37.12     56.24 o
  11   3   7       11.92       96.10     54.35 o
   0   4   7     2410.16     2494.53     62.68 o
   1   4   7     1358.60     1336.36     39.86 o
   2   4   7      255.85      310.85     26.80 o
   3   4   7        3.21       -3.79     34.46 o
   4   4   7      341.39      350.14     30.30 o
   5   4   7       82.70       48.57     30.30 o
   6   4   7      126.54      152.25     32.38 o
   7   4   7       17.09       22.82     54.16 o
   8   4   7      349.09      307.15     40.71 o
   9   4   7       96.73      103.96     56.05 o
  10   4   7        4.51       83.13     56.15 o
  11   4   7       10.06       13.26     57.28 o
   0   5   7     2266.68     2462.90     66.28 o
   1   5   7      370.59      383.37     28.40 o
   2   5   7      627.22      611.18     32.19 o
   3   5   7        7.95       32.10     37.31 o
   4   5   7       15.72      -40.34     41.19 o
   5   5   7       86.05       94.68     48.10 o
   6   5   7      113.78      102.73     35.98 o
   7   5   7       70.18        6.63     50.09 o
   8   5   7      133.68      147.90     37.68 o
   9   5   7      142.05      141.27     40.05 o
  10   5   7        3.66       -6.25     56.43 o
  11   5   7       12.64       34.56     58.51 o
   0   6   7        8.91       31.81     39.20 o
   1   6   7      335.36      324.76     32.95 o
   2   6   7       72.31       74.04     41.19 o
   3   6   7      375.59      416.13     33.90 o
   4   6   7       39.49       41.76     45.54 o
   5   6   7       30.45       33.71     48.57 o
   6   6   7       77.10       61.45     52.55 o
   7   6   7        5.90       69.12     48.38 o
   8   6   7       74.83       56.05     57.85 o
   9   6   7       40.00      -17.52     59.46 o
  10   6   7        3.68      136.53     38.16 o
   0   7   7      561.29      552.48     38.44 o
   1   7   7       14.03      -12.40     46.49 o
   2   7   7      175.08       58.04     51.70 o
   3   7   7       74.18       57.19     47.34 o
   4   7   7      140.85       67.51     54.06 o
   5   7   7        1.43      -53.50     53.50 o
   6   7   7      258.21      204.04     39.39 o
   7   7   7      228.00      221.94     38.06 o
   8   7   7       13.83       77.73     53.02 o
   9   7   7        9.93       65.62     56.53 o
   0   8   7      222.61      274.77     37.49 o
   1   8   7      294.09      303.84     39.29 o
   2   8   7      111.97       44.03     55.67 o
   3   8   7       34.52       77.17     36.55 o
   4   8   7      177.35      179.80     36.83 o
   5   8   7       55.08        9.85     54.35 o
   6   8   7       35.29      -13.35     55.77 o
   7   8   7        2.65      -17.04     55.11 o
   8   8   7        0.81       28.12     54.82 o
   9   8   7       51.48       37.02     61.54 o
   0   9   7       36.46       23.10     53.50 o
   1   9   7      254.85      191.64     41.66 o
   2   9   7       58.02       59.56     51.32 o
   3   9   7        4.92      -24.62     51.60 o
   4   9   7        3.95       69.40     49.80 o
   5   9   7       13.58       57.38     52.08 o
   6   9   7       29.99      -38.25     58.04 o
   7   9   7       23.81      101.03     57.00 o
   8   9   7        0.42      -20.36     61.64 o
   0  10   7        5.43      -34.09     53.97 o
   1  10   7       21.92       36.93     53.40 o
   2  10   7       25.16       35.03     53.31 o
   3  10   7       33.19       38.91     59.46 o
   4  10   7        8.95       83.42     52.64 o
   5  10   7       24.16      -60.98     60.98 o
   6  10   7        3.60      -58.42     61.64 o
   7  10   7       14.95       76.13     57.28 o
   0  11   7       33.52        8.90     57.76 o
   1  11   7       13.35      -61.64     61.64 o
   2  11   7       53.64       48.57     57.85 o
   3  11   7       35.53      -62.96     62.96 o
   4  11   7       29.68      -32.10     60.03 o
   5  11   7        3.27       13.45     59.08 o
   0  12   7        6.19       36.55     61.83 o
   1  12   7        1.44      -50.09     62.49 o
   2  12   7       28.79       67.98     59.08 o
   0   0   8        8.40        9.66     32.00 o
   1   0   8     1692.27     1688.87     47.06 o
   2   0   8      337.50      342.09     23.86 o
   3   0   8     1898.01     1807.50     52.27 o
   4   0   8     4070.35     4153.57     76.31 o
   5   0   8       77.17       68.74     37.87 o
   6   0   8        9.16       39.39     41.57 o
   7   0   8       53.23       60.31     33.33 o
   8   0   8       18.46       45.73     53.97 o
   9   0   8        6.90      -42.80     52.36 o
  10   0   8        2.53       21.97     56.81 o
  11   0   8        4.98      -60.41     60.88 o
  12   0   8       10.34        0.00     62.68 o
   0   1   8     4193.99     4055.28     63.53 o
   1   1   8      360.34      358.94     23.48 o
   2   1   8      308.51      325.24     23.20 o
   3   1   8       24.99       50.84     29.92 o
   4   1   8      755.23      771.01     31.62 o
   5   1   8      549.35      562.99     33.71 o
   6   1   8      155.84      152.63     31.53 o
   7   1   8       15.25       81.24     45.54 o
   8   1   8       56.95       38.16     51.98 o
   9   1   8       29.90       76.50     48.48 o
  10   1   8        6.75      -54.44     54.44 o
  11   1   8       43.72       15.53     61.83 o
   0   2   8        0.42      -31.15     31.15 o
   1   2   8      643.24      617.52     25.66 o
   2   2   8      644.66      679.73     26.51 o
   3   2   8      744.14      768.73     31.06 o
   4   2   8       83.88      102.83     24.90 o
   5   2   8      608.20      604.84     33.80 o
   6   2   8       16.40       -8.24     43.55 o
   7   2   8       72.31       60.88     48.00 o
   8   2   8       30.61       23.86     52.64 o
   9   2   8       46.62       39.10     35.88 o
  10   2   8       29.22       28.12     56.62 o
  11   2   8       13.46       -9.47     64.57 o
   0   3   8     1031.05     1026.46     31.72 o
   1   3   8       25.50        3.98     30.77 o
   2   3   8        6.28       39.01     23.01 o
   3   3   8     1164.71     1189.13     35.22 o
   4   3   8       29.85       28.12     35.13 o
   5   3   8       52.50       61.17     26.80 o
   6   3   8      181.73      161.81     32.57 o
   7   3   8      232.55      228.85     38.44 o
   8   3   8      160.62      133.22     38.82 o
   9   3   8       20.17       50.47     50.75 o
  10   3   8       17.63      -14.49     58.04 o
  11   3   8       23.91      -45.35     61.35 o
   0   4   8     2951.10     3109.97     67.70 o
   1   4   8     1737.32     1834.58     50.47 o
   2   4   8       44.24       65.62     34.56 o
   3   4   8     1209.03     1217.25     37.21 o
   4   4   8      113.10      120.91     28.12 o
   5   4   8      982.21      976.28     41.38 o
   6   4   8       89.14       37.59     49.80 o
   7   4   8      217.22      242.20     38.82 o
   8   4   8       17.12       38.06     50.66 o
   9   4   8       96.45      117.31     38.73 o
  10   4   8        8.38      -60.03     60.03 o
  11   4   8       37.30       77.17     61.35 o
   0   5   8       33.82       12.02     35.41 o
   1   5   8      511.64      567.34     31.62 o
   2   5   8       37.60       51.98     37.12 o
   3   5   8      163.22      132.65     29.07 o
   4   5   8       49.41       74.61     28.59 o
   5   5   8       50.78      117.12     30.77 o
   6   5   8      190.67      182.27     37.40 o
   7   5   8      361.37      337.07     41.09 o
   8   5   8      185.07      101.03     55.96 o
   9   5   8       88.69       61.17     39.01 o
  10   5   8        6.42       82.00     53.69 o
   0   6   8       11.21        3.12     40.15 o
   1   6   8      270.41      311.79     32.48 o
   2   6   8      268.73      322.40     31.34 o
   3   6   8       81.06       71.20     30.96 o
   4   6   8       88.22        7.48     47.25 o
   5   6   8        7.02        1.99     49.14 o
   6   6   8       91.78      118.45     39.01 o
   7   6   8        7.82        4.83     52.55 o
   8   6   8      100.86      105.57     57.19 o
   9   6   8        5.44      -41.38     59.18 o
  10   6   8        9.46      -53.31     59.56 o
   0   7   8       19.51      -30.68     45.83 o
   1   7   8      223.27      239.55     35.60 o
   2   7   8      217.48      182.93     36.64 o
   3   7   8      734.07      681.72     44.31 o
   4   7   8       91.78        0.00     54.82 o
   5   7   8       45.53        4.45     54.54 o
   6   7   8       18.30      -41.76     55.86 o
   7   7   8       90.32       97.43     54.82 o
   8   7   8        0.48       84.65     38.63 o
   9   7   8        1.03       -6.34     53.50 o
   0   8   8      237.89      240.12     39.96 o
   1   8   8       23.13       68.93     50.47 o
   2   8   8       40.04      -51.51     51.51 o
   3   8   8       24.68       -4.45     55.30 o
   4   8   8      141.18      133.98     36.93 o
   5   8   8      123.66       90.99     37.02 o
   6   8   8       43.47       32.48     55.39 o
   7   8   8       23.16        2.84     55.48 o
   8   8   8        5.77       28.40     59.18 o
   9   8   8        7.54       61.83     60.69 o
   0   9   8      343.35      350.71     42.89 o
   1   9   8       56.84       75.65     52.55 o
   2   9   8      170.88      188.99     38.63 o
   3   9   8       89.30       69.97     55.96 o
   4   9   8       47.17       60.03     49.90 o
   5   9   8       77.10      102.54     51.79 o
   6   9   8        6.80       47.72     53.97 o
   7   9   8       59.42      106.99     42.89 o
   8   9   8        3.54       13.73     63.25 o
   0  10   8       33.62       31.91     49.14 o
   1  10   8       13.82       58.80     50.18 o
   2  10   8       40.69      -30.11     56.90 o
   3  10   8      105.89       95.82     40.34 o
   4  10   8       32.75       46.68     59.56 o
   5  10   8        7.29       30.58     57.47 o
   6  10   8       21.35      -64.20     64.20 o
   0  11   8        7.11       23.95     57.47 o
   1  11   8        4.03       33.14     58.04 o
   2  11   8        3.15      -27.65     59.46 o
   3  11   8       34.68        9.47     59.08 o
   4  11   8       14.95       32.48     58.80 o
   5  11   8       11.41       74.61     59.18 o
   0  12   8        2.29      -61.45     61.45 o
   1  12   8       19.45      -26.98     57.66 o
   1   0   9     1532.40     1678.55     49.24 o
   2   0   9        0.68        9.94     31.34 o
   3   0   9      968.97     1025.33     31.91 o
   4   0   9      720.57      751.88     33.61 o
   5   0   9      428.71      437.82     32.86 o
   6   0   9      859.08      862.00     39.39 o
   7   0   9       77.23        5.68     50.28 o
   8   0   9      162.44      134.83     40.43 o
   9   0   9       45.00      -54.63     54.63 o
  10   0   9       77.76       83.70     59.18 o
  11   0   9       59.26       27.55     59.84 o
   0   1   9      100.76      106.05     21.40 o
   1   1   9       94.21       31.15     32.38 o
   2   1   9      633.84      630.12     26.51 o
   3   1   9       66.33       55.39     32.76 o
   4   1   9     1373.21     1424.42     39.58 o
   5   1   9       68.69       75.46     27.17 o
   6   1   9       39.68       52.83     41.28 o
   7   1   9      468.38      491.03     39.39 o
   8   1   9       80.11       95.35     53.69 o
   9   1   9       18.00        0.00     51.32 o
  10   1   9       23.96       -5.59     54.82 o
  11   1   9        0.62      -63.34     63.34 o
   0   2   9       11.22       10.79     31.43 o
   1   2   9     2697.98     2772.23     60.22 o
   2   2   9       97.42      134.64     20.64 o
   3   2   9     2523.70     2639.39     62.30 o
   4   2   9     1458.48     1440.89     43.74 o
   5   2   9      104.35      121.76     27.27 o
   6   2   9      205.51      221.09     32.95 o
   7   2   9      307.95      277.80     39.01 o
   8   2   9       84.31       -4.45     56.43 o
   9   2   9       38.47        0.00     50.94 o
  10   2   9        6.45       19.98     56.43 o
  11   2   9        8.23      -41.66     60.69 o
   0   3   9       48.25       60.88     31.62 o
   1   3   9     2562.98     2722.33     63.53 o
   2   3   9      647.28      729.53     31.34 o
   3   3   9     1467.22     1561.99     48.86 o
   4   3   9      168.16      165.51     27.27 o
   5   3   9      320.00      337.17     31.72 o
   6   3   9       95.50       94.49     33.42 o
   7   3   9       53.50       20.36     52.27 o
   8   3   9      287.52      283.39     39.48 o
   9   3   9       41.18       33.42     52.64 o
  10   3   9        2.89       85.21     53.31 o
  11   3   9        1.45      -23.01     59.08 o
   0   4   9     1672.75     1795.95     49.90 o
   1   4   9      455.02      476.73     28.59 o
   2   4   9       20.20        8.90     32.48 o
   3   4   9     1233.81     1217.82     38.35 o
   4   4   9      294.91      327.32     31.25 o
   5   4   9       18.59       37.78     44.22 o
   6   4   9      593.71      666.38     42.23 o
   7   4   9       21.87      100.27     51.13 o
   8   4   9       22.90       21.78     48.76 o
   9   4   9       47.88      105.95     35.51 o
  10   4   9       55.65       45.73     61.83 o
  11   4   9        2.68       16.95     63.25 o
   0   5   9      102.68       93.45     26.32 o
   1   5   9      948.18      916.72     36.83 o
   2   5   9      582.40      594.33     33.61 o
   3   5   9      110.19       42.13     44.12 o
   4   5   9      133.98      170.81     31.25 o
   5   5   9       36.82       26.32     45.92 o
   6   5   9      169.88      206.31     38.16 o
   7   5   9      510.84      497.09     42.23 o
   8   5   9       82.00       95.16     53.87 o
   9   5   9       14.03       36.74     53.21 o
  10   5   9       14.69      -35.13     59.75 o
   0   6   9      132.85      142.02     29.16 o
   1   6   9      240.04      269.09     32.95 o
   2   6   9       53.92       -3.31     43.46 o
   3   6   9      285.67      315.96     35.60 o
   4   6   9      229.83      178.38     35.41 o
   5   6   9      422.58      428.35     41.76 o
   6   6   9       77.43       20.55     52.93 o
   7   6   9      193.32       59.18     55.01 o
   8   6   9        7.89      -27.55     53.21 o
   9   6   9       14.28      -55.58     55.58 o
  10   6   9       22.59      -20.26     58.99 o
   0   7   9       33.85       63.06     45.64 o
   1   7   9       61.96       41.19     45.07 o
   2   7   9       65.28       79.06     33.80 o
   3   7   9      203.24      151.59     37.21 o
   4   7   9       59.81       63.72     50.94 o
   5   7   9      303.23      254.22     40.15 o
   6   7   9      102.23       44.97     50.47 o
   7   7   9       70.69       77.64     38.35 o
   8   7   9       28.49        2.94     55.30 o
   9   7   9        7.74       16.00     56.05 o
   0   8   9       16.62      -37.87     51.32 o
   1   8   9       36.00       84.93     49.52 o
   2   8   9       98.20      102.64     37.68 o
   3   8   9      152.73      143.63     39.20 o
   4   8   9       16.00       78.40     49.52 o
   5   8   9      240.60      275.43     39.86 o
   6   8   9       12.79       13.73     52.93 o
   7   8   9        1.68        2.94     54.54 o
   8   8   9       11.68       64.01     59.93 o
   0   9   9       81.03       38.25     51.60 o
   1   9   9       74.35       48.19     55.11 o
   2   9   9       33.63       58.04     37.21 o
   3   9   9      577.14      621.69     44.50 o
   4   9   9        1.24       10.60     50.18 o
   5   9   9      119.13      187.19     41.38 o
   6   9   9        1.40       48.38     58.14 o
   7   9   9        1.44       54.16     55.11 o
   0  10   9       47.30       45.92     49.90 o
   1  10   9       22.70      -48.95     58.42 o
   2  10   9       15.14      108.41     54.25 o
   3  10   9        9.68      -51.51     57.85 o
   4  10   9       16.70       53.21     54.73 o
   5  10   9        1.83       43.46     57.57 o
   6  10   9        2.11       43.27     53.59 o
   0  11   9        2.10      -59.18     59.18 o
   1  11   9       17.50       36.64     60.31 o
   2  11   9       23.10       81.05     56.24 o
   3  11   9        3.20       48.00     53.40 o
   4  11   9        6.73       39.48     55.86 o
   0  12   9        0.17      -65.52     65.52 o
   1  12   9        3.91      -41.00     60.98 o
   0   0  10       74.00       56.62     32.86 o
   1   0  10     1010.82     1050.80     31.06 o
   2   0  10       63.26       75.56     22.63 o
   3   0  10     1194.70     1172.94     38.82 o
   4   0  10       41.93       27.65     36.26 o
   5   0  10      180.26      165.51     30.39 o
   6   0  10       30.64       71.58     31.43 o
   7   0  10       54.33       40.62     48.38 o
   8   0  10      681.26      730.20     48.19 o
   9   0  10      360.42      370.50     44.88 o
  10   0  10       12.84       90.90     56.62 o
  11   0  10       46.48       49.80     56.34 o
   0   1  10       24.88      -17.99     31.53 o
   1   1  10      729.31      701.89     27.27 o
   2   1  10     1440.15     1441.46     44.03 o
   3   1  10       21.58        4.45     32.95 o
   4   1  10      166.43      164.09     27.84 o
   5   1  10      792.13      867.39     37.40 o
   6   1  10       41.58        6.82     43.36 o
   7   1  10       27.52       11.74     50.09 o
   8   1  10      151.41      234.15     38.73 o
   9   1  10       13.84      106.90     36.83 o
  10   1  10       20.25      -25.66     59.56 o
  11   1  10        2.78       -6.25     57.19 o
   0   2  10      351.39      347.01     23.58 o
   1   2  10     1021.82     1093.88     32.38 o
   2   2  10     1908.38     1891.20     56.15 o
   3   2  10      779.02      752.92     32.67 o
   4   2  10      177.08      126.02     28.31 o
   5   2  10      231.14      221.65     30.58 o
   6   2  10       75.14       19.41     46.68 o
   7   2  10      305.43      346.54     38.73 o
   8   2  10      119.48       88.53     52.64 o
   9   2  10       80.75       88.72     55.11 o
  10   2  10       68.06      -60.98     61.45 o
  11   2  10        6.09      -67.89     67.89 o
   0   3  10      698.38      752.73     31.15 o
   1   3  10     2071.89     2087.20     59.56 o
   2   3  10       59.89       59.65     25.00 o
   3   3  10       56.55       40.15     35.60 o
   4   3  10      320.87      324.48     31.72 o
   5   3  10      301.90      324.86     32.57 o
   6   3  10      148.98       94.59     51.70 o
   7   3  10      198.33      225.72     40.43 o
   8   3  10        4.58      -37.68     51.41 o
   9   3  10       46.89       33.99     52.17 o
  10   3  10       23.35       17.90     55.67 o
  11   3  10        6.17       19.98     62.21 o
   0   4  10     2501.09     2579.55     69.12 o
   1   4  10       70.48       85.03     24.05 o
   2   4  10      220.36      212.28     27.36 o
   3   4  10        2.05      -38.35     38.35 o
   4   4  10       58.61       85.40     28.97 o
   5   4  10       37.44       63.72     45.54 o
   6   4  10      673.20      606.73     44.22 o
   7   4  10      122.34      144.20     36.74 o
   8   4  10       66.93       81.62     53.31 o
   9   4  10       46.54       88.72     39.96 o
  10   4  10       35.43      -61.92     61.92 o
  11   4  10       34.06      -37.87     63.82 o
   0   5  10      205.82      208.40     28.88 o
   1   5  10     1402.97     1391.18     41.85 o
   2   5  10      213.90      190.03     30.58 o
   3   5  10      162.09      173.08     30.68 o
   4   5  10        7.45       21.21     41.66 o
   5   5  10      205.76      195.33     35.32 o
   6   5  10      195.85      179.14     38.91 o
   7   5  10      306.05      287.27     40.71 o
   8   5  10      239.60      212.28     39.86 o
   9   5  10       19.13       37.40     55.96 o
  10   5  10        2.11        3.22     63.63 o
   0   6  10      588.16      568.38     37.59 o
   1   6  10      182.61      127.44     34.09 o
   2   6  10        1.17        1.70     44.79 o
   3   6  10       22.97       45.45     43.74 o
   4   6  10       59.58       86.35     49.80 o
   5   6  10        1.64      -33.90     50.18 o
   6   6  10      172.43      203.00     38.44 o
   7   6  10       42.18        2.56     54.54 o
   8   6  10       13.21       47.63     49.90 o
   9   6  10       21.77       27.46     57.09 o
  10   6  10       10.87       23.95     51.79 o
   0   7  10       63.48       70.63     47.72 o
   1   7  10      143.04       94.30     51.03 o
   2   7  10      224.08      203.66     37.02 o
   3   7  10      192.22      144.30     37.68 o
   4   7  10      351.56      288.22     41.19 o
   5   7  10        4.59       18.75     50.47 o
   6   7  10       39.51       68.83     50.94 o
   7   7  10       13.40       24.52     35.70 o
   8   7  10       21.53      -45.16     59.65 o
   9   7  10       22.57       52.08     60.03 o
   0   8  10       39.51       75.46     53.31 o
   1   8  10       54.08       60.88     37.40 o
   2   8  10      114.57      149.79     36.55 o
   3   8  10       69.81       87.87     51.98 o
   4   8  10      111.86      154.05     36.93 o
   5   8  10       68.44       20.74     52.45 o
   6   8  10        1.31       30.77     51.70 o
   7   8  10       17.89      -38.54     58.51 o
   8   8  10       32.82      -16.29     63.25 o
   0   9  10        1.98      -17.04     49.99 o
   1   9  10       21.63      -51.79     51.79 o
   2   9  10      205.34      196.47     39.77 o
   3   9  10       68.48       18.18     54.35 o
   4   9  10       31.20       54.06     53.50 o
   5   9  10      113.51      124.60     39.77 o
   6   9  10       41.12       47.63     41.28 o
   7   9  10       24.68      -19.41     60.31 o
   0  10  10       14.31       93.55     54.16 o
   1  10  10       49.34       71.96     51.79 o
   2  10  10       24.77      -54.35     54.35 o
   3  10  10       12.55       23.29     54.44 o
   4  10  10       36.03       90.23     55.11 o
   5  10  10        5.85      -56.72     63.72 o
   6  10  10       12.34       47.25     60.41 o
   0  11  10       63.50       18.56     58.61 o
   1  11  10        3.54      -37.21     55.30 o
   2  11  10        3.45      -25.28     61.35 o
   3  11  10       10.29       16.19     60.98 o
   4  11  10        1.27      -60.98     60.98 o
   1   0  11      186.66      173.93     23.58 o
   2   0  11       15.20      -35.98     35.98 o
   3   0  11     2019.68     1968.65     52.83 o
   4   0  11      335.57      364.91     31.72 o
   5   0  11      699.53      650.95     37.78 o
   6   0  11       95.12      129.24     34.75 o
   7   0  11        2.22      -33.90     52.55 o
   8   0  11      331.83      254.22     44.22 o
   9   0  11       20.69      103.49     54.54 o
  10   0  11        4.22      -17.33     55.86 o
  11   0  11        0.13      -37.97     57.47 o
   0   1  11      161.18      186.34     22.06 o
   1   1  11     2324.26     2422.28     59.37 o
   2   1  11     2508.36     2559.57     62.78 o
   3   1  11     1001.51     1098.80     35.41 o
   4   1  11     1636.68     1652.70     47.15 o
   5   1  11      495.42      472.37     34.56 o
   6   1  11       49.14       65.52     46.68 o
   7   1  11      395.25      383.75     42.13 o
   8   1  11       27.55       75.18     51.22 o
   9   1  11       22.12       78.78     52.17 o
  10   1  11       35.08       11.65     58.23 o
  11   1  11        2.57       73.19     58.23 o
   0   2  11       27.65       60.79     33.99 o
   1   2  11       35.97       17.42     33.23 o
   2   2  11      689.75      733.51     32.19 o
   3   2  11      149.57      163.14     26.32 o
   4   2  11      596.42      610.52     33.61 o
   5   2  11      219.61      172.99     31.91 o
   6   2  11      418.81      322.96     37.78 o
   7   2  11      484.22      521.61     42.32 o
   8   2  11       58.05       79.16     50.28 o
   9   2  11        6.51       95.82     50.84 o
  10   2  11        2.38       14.77     58.80 o
  11   2  11       10.04      -60.79     60.79 o
   0   3  11      348.11      378.26     28.22 o
   1   3  11      551.31      606.54     30.39 o
   2   3  11     1631.78     1602.04     49.99 o
   3   3  11      353.20      363.11     29.26 o
   4   3  11      103.57      131.89     29.45 o
   5   3  11      749.83      673.01     39.48 o
   6   3  11      365.88      317.85     38.35 o
   7   3  11        7.86       46.68     50.09 o
   8   3  11       40.39      -28.97     52.17 o
   9   3  11       16.32       72.15     48.29 o
  10   3  11        4.69      -21.30     55.20 o
  11   3  11       35.33       64.38     62.78 o
   0   4  11        0.01      -12.02     36.36 o
   1   4  11      844.84      861.81     35.51 o
   2   4  11      624.11      704.63     33.52 o
   3   4  11      488.92      580.79     33.33 o
   4   4  11       93.24       82.09     30.30 o
   5   4  11      185.64      168.54     34.84 o
   6   4  11      526.63      468.87     41.00 o
   7   4  11      169.91      190.50     36.45 o
   8   4  11       33.69      -35.41     58.32 o
   9   4  11        1.48      -52.64     52.64 o
  10   4  11        7.01       85.12     57.00 o
   0   5  11      964.79      961.79     40.34 o
   1   5  11     1501.24     1495.43     44.31 o
   2   5  11      354.94      332.72     33.80 o
   3   5  11        9.74      -30.20     43.18 o
   4   5  11       78.66       27.36     45.07 o
   5   5  11       82.80      114.57     34.37 o
   6   5  11       80.56       77.07     48.19 o
   7   5  11      445.58      448.33     42.61 o
   8   5  11       15.94      -50.84     56.72 o
   9   5  11       47.22       73.19     56.05 o
  10   5  11       22.52      -16.47     58.89 o
   0   6  11        9.58       17.33     42.61 o
   1   6  11      129.24      114.66     32.57 o
   2   6  11       99.92       78.68     48.19 o
   3   6  11      138.45      114.66     33.99 o
   4   6  11      182.65       96.96     53.97 o
   5   6  11       32.25       47.91     53.02 o
   6   6  11      129.91      115.89     37.40 o
   7   6  11      373.23      413.96     42.42 o
   8   6  11       18.23      -14.30     52.83 o
   9   6  11       29.56       71.39     54.16 o
  10   6  11       25.12       71.20     42.32 o
   0   7  11        4.27       -7.86     52.27 o
   1   7  11      119.74      113.15     37.31 o
   2   7  11        1.02       16.10     47.72 o
   3   7  11      131.02      195.71     37.68 o
   4   7  11       64.90       91.56     53.21 o
   5   7  11      320.80      280.45     39.39 o
   6   7  11       82.95      101.69     51.70 o
   7   7  11        7.25       77.83     53.50 o
   8   7  11       38.93       85.78     39.20 o
   9   7  11       10.22       -6.63     55.96 o
   0   8  11        2.61       26.61     53.97 o
   1   8  11      197.55      217.58     36.26 o
   2   8  11       82.94       98.57     53.02 o
   3   8  11       47.02       72.24     34.56 o
   4   8  11       81.73       96.77     51.41 o
   5   8  11      145.93      128.20     41.19 o
   6   8  11       99.28      152.63     39.77 o
   7   8  11        1.39      -58.99     58.99 o
   8   8  11        6.07      -52.83     61.83 o
   0   9  11       50.61       39.96     54.92 o
   1   9  11       76.29       95.54     50.56 o
   2   9  11       77.04       23.20     53.31 o
   3   9  11       25.27       23.86     54.06 o
   4   9  11       24.31       79.91     51.32 o
   5   9  11       21.73       43.74     57.85 o
   6   9  11       49.40      -56.24     64.10 o
   7   9  11       39.13       92.03     56.72 o
   0  10  11        0.71       39.29     52.08 o
   1  10  11       13.20       39.48     52.36 o
   2  10  11       34.27       25.94     51.13 o
   3  10  11       21.21       26.70     55.11 o
   4  10  11       16.39      -60.31     60.31 o
   5  10  11       18.10      -16.00     60.88 o
   6  10  11       14.94      -20.55     61.17 o
   0  11  11        0.37      -64.29     64.29 o
   1  11  11        6.90       69.40     59.18 o
   2  11  11       16.02      -62.11     62.11 o
   3  11  11        3.67       75.84     57.66 o
   4  11  11       16.10      -65.62     65.62 o
   0   0  12      106.35      102.16     24.81 o
   1   0  12      456.95      506.65     28.78 o
   2   0  12      943.76      893.62     33.61 o
   3   0  12     1113.69     1115.56     37.49 o
   4   0  12      370.88      338.68     31.34 o
   5   0  12        0.32      -30.49     45.73 o
   6   0  12      349.70      398.90     39.01 o
   7   0  12        0.64       -4.07     54.35 o
   8   0  12       73.06       83.61     57.47 o
   9   0  12        1.45      -28.40     54.16 o
  10   0  12       81.29       97.52     58.61 o
  11   0  12        7.43       16.10     58.42 o
   0   1  12      114.94      122.90     25.09 o
   1   1  12      548.02      602.38     29.54 o
   2   1  12     1077.57     1108.93     36.26 o
   3   1  12     1623.80     1676.46     50.84 o
   4   1  12     2389.99     2481.08     71.20 o
   5   1  12      360.69      381.19     35.22 o
   6   1  12      263.14      226.86     37.49 o
   7   1  12      194.55      202.15     38.35 o
   8   1  12        7.91       -7.01     51.41 o
   9   1  12        3.37       44.22     51.32 o
  10   1  12        1.98      -61.83     61.83 o
  11   1  12       10.38      -66.56     66.56 o
   0   2  12       36.21       34.65     33.33 o
   1   2  12      825.71      799.51     32.00 o
   2   2  12       86.13       71.86     25.94 o
   3   2  12      117.55      144.49     26.61 o
   4   2  12      593.95      600.86     35.22 o
   5   2  12        6.74       52.08     40.71 o
   6   2  12      130.73       13.26     51.22 o
   7   2  12      261.12      317.28     39.77 o
   8   2  12       86.82       31.06     55.58 o
   9   2  12        0.40       18.56     51.60 o
  10   2  12        3.39      -36.26     60.50 o
  11   2  12       13.36      138.05     43.55 o
   0   3  12      223.39      252.99     27.84 o
   1   3  12      834.52      887.66     34.09 o
   2   3  12      186.51      178.57     29.07 o
   3   3  12      228.33      206.50     29.16 o
   4   3  12       92.59       79.82     30.20 o
   5   3  12      237.91      294.09     33.90 o
   6   3  12      227.58      260.38     37.40 o
   7   3  12       32.24      124.60     35.32 o
   8   3  12      299.79      295.51     40.24 o
   9   3  12       12.27       32.76     50.94 o
  10   3  12       12.36      -55.77     58.80 o
  11   3  12       15.04       20.64     64.86 o
   0   4  12       35.04       36.83     37.31 o
   1   4  12      571.54      628.03     33.61 o
   2   4  12      699.01      688.82     35.22 o
   3   4  12      521.89      504.85     32.95 o
   4   4  12      163.70      171.94     32.76 o
   5   4  12      145.22      169.86     34.56 o
   6   4  12      232.48      174.22     40.15 o
   7   4  12       20.28       55.30     49.14 o
   8   4  12        4.37       15.53     50.75 o
   9   4  12       13.99       42.61     53.31 o
  10   4  12        8.63      -48.19     62.21 o
   0   5  12      190.64      181.13     30.68 o
   1   5  12      595.18      629.93     36.74 o
   2   5  12      173.97      133.98     30.77 o
   3   5  12       23.43       44.60     29.73 o
   4   5  12      280.53      285.56     35.13 o
   5   5  12       87.25       71.96     49.05 o
   6   5  12      413.56      452.11     41.85 o
   7   5  12       16.58       76.03     50.28 o
   8   5  12       16.77        0.00     53.21 o
   9   5  12       13.06      -58.04     58.04 o
  10   5  12       26.90       -6.72     62.96 o
   0   6  12       98.90       75.75     32.86 o
   1   6  12       40.73       54.54     32.48 o
   2   6  12      206.07      190.88     35.41 o
   3   6  12      109.04       71.96     33.99 o
   4   6  12      276.93      266.72     38.06 o
   5   6  12       28.75       17.90     50.37 o
   6   6  12      117.19      151.97     39.01 o
   7   6  12       12.95       39.48     49.33 o
   8   6  12        6.28       11.65     59.56 o
   9   6  12       48.04       91.65     39.77 o
   0   7  12        1.25      -16.29     49.52 o
   1   7  12       57.56      137.29     33.99 o
   2   7  12       86.92       60.88     52.36 o
   3   7  12      234.86      254.79     39.86 o
   4   7  12      475.39      520.66     39.86 o
   5   7  12       58.20       93.36     52.27 o
   6   7  12       70.13      101.31     55.20 o
   7   7  12       42.18       96.58     51.41 o
   8   7  12       11.82       -3.12     61.64 o
   9   7  12       13.58       63.91     57.76 o
   0   8  12      127.11      104.72     53.40 o
   1   8  12      131.14      171.94     38.06 o
   2   8  12        3.10        2.37     50.66 o
   3   8  12       89.27      134.83     37.49 o
   4   8  12       11.05       30.49     52.83 o
   5   8  12       77.10       99.99     37.40 o
   6   8  12       37.06       96.10     54.06 o
   7   8  12       32.73       15.43     56.34 o
   8   8  12       52.26       50.47     60.79 o
   0   9  12       23.44      -52.55     52.55 o
   1   9  12      178.24      241.92     38.25 o
   2   9  12       10.18      -15.81     54.35 o
   3   9  12       51.11       18.94     58.99 o
   4   9  12       23.77       67.60     47.82 o
   5   9  12       26.44      -20.83     56.43 o
   6   9  12       11.07       35.03     57.76 o
   7   9  12       13.48      -60.22     60.22 o
   0  10  12        0.14       31.53     53.78 o
   1  10  12       38.34       74.89     57.47 o
   2  10  12       72.62       20.55     59.93 o
   3  10  12       15.44       48.38     56.72 o
   4  10  12        0.42      -31.15     59.84 o
   5  10  12       12.92       84.84     58.42 o
   0  11  12        0.61       -6.44     58.42 o
   1  11  12       16.39       16.10     57.19 o
   2  11  12        4.30      -65.24     65.24 o
   3  11  12        9.27      -13.45     58.89 o
   1   0  13      690.26      698.95     32.76 o
   2   0  13     1026.65     1121.81     36.55 o
   3   0  13     1161.27     1134.59     38.25 o
   4   0  13        0.01      -19.22     40.05 o
   5   0  13        9.38       21.78     45.64 o
   6   0  13        7.53      -13.16     51.13 o
   7   0  13      142.11      113.43     39.58 o
   8   0  13      128.45      164.84     39.67 o
   9   0  13       59.16       26.51     59.37 o
  10   0  13        3.66      -48.29     62.87 o
  11   0  13        6.49      -29.54     62.59 o
   0   1  13       10.56       60.03     31.91 o
   1   1  13      161.54      187.00     26.89 o
   2   1  13      765.72      813.05     34.37 o
   3   1  13      663.66      757.75     35.13 o
   4   1  13      328.93      356.77     33.14 o
   5   1  13      785.36      738.34     40.71 o
   6   1  13       62.82       82.09     50.37 o
   7   1  13      246.54      224.49     41.57 o
   8   1  13      190.02      173.18     41.00 o
   9   1  13        4.60       -5.30     52.93 o
  10   1  13       15.24       88.06     57.00 o
  11   1  13        2.65      -52.83     62.30 o
   0   2  13      792.68      801.68     33.71 o
   1   2  13      246.13      239.36     27.55 o
   2   2  13      194.63      188.42     27.08 o
   3   2  13       30.47      -12.78     38.35 o
   4   2  13       28.33       11.08     41.47 o
   5   2  13      450.15      447.95     37.59 o
   6   2  13      787.09      694.60     44.50 o
   7   2  13      119.99      152.91     38.06 o
   8   2  13        3.46      -54.16     54.16 o
   9   2  13       14.13      -46.11     56.53 o
  10   2  13        0.90      -43.18     59.37 o
  11   2  13        3.93      -61.73     65.62 o
   0   3  13      150.06      165.22     27.65 o
   1   3  13      390.39      388.67     30.58 o
   2   3  13      279.63      287.46     29.35 o
   3   3  13      281.34      264.07     31.53 o
   4   3  13       38.36       31.72     43.18 o
   5   3  13       47.61       27.65     46.58 o
   6   3  13       33.68      -52.93     52.93 o
   7   3  13       65.06       60.79     51.32 o
   8   3  13       80.02       73.66     53.78 o
   9   3  13        7.23      -56.05     56.05 o
  10   3  13        1.49      -12.69     57.19 o
   0   4  13        7.83      -16.47     37.78 o
   1   4  13      237.88      259.15     29.92 o
   2   4  13      668.65      641.48     37.59 o
   3   4  13        8.29      -14.87     41.28 o
   4   4  13        3.95       26.98     43.08 o
   5   4  13      287.17      256.97     38.73 o
   6   4  13      137.37      169.01     38.06 o
   7   4  13       66.66       99.51     51.22 o
   8   4  13       76.85       50.47     39.48 o
   9   4  13       22.41       63.91     56.81 o
  10   4  13       20.62        9.85     63.44 o
   0   5  13       18.07       71.86     42.61 o
   1   5  13      121.67       62.49     32.29 o
   2   5  13      174.03      164.09     32.86 o
   3   5  13      196.71      204.71     34.46 o
   4   5  13      119.73       87.30     36.26 o
   5   5  13      342.70      320.31     40.24 o
   6   5  13      176.67      126.02     41.66 o
   7   5  13      124.29      124.60     37.59 o
   8   5  13       15.60        5.59     53.31 o
   9   5  13       71.81      106.71     55.30 o
  10   5  13        1.78      -64.20     64.20 o
   0   6  13      449.01      407.80     38.91 o
   1   6  13        9.21        9.47     46.49 o
   2   6  13      297.50      312.64     37.59 o
   3   6  13       55.42       58.42     49.24 o
   4   6  13      178.32      219.57     38.25 o
   5   6  13       91.55      148.84     38.16 o
   6   6  13      280.28      290.87     41.28 o
   7   6  13      191.68      138.81     40.71 o
   8   6  13        0.38      -38.73     56.43 o
   9   6  13        1.74      -16.10     58.61 o
   0   7  13       59.59      102.35     35.03 o
   1   7  13       78.71       99.04     51.60 o
   2   7  13      186.85      165.79     38.73 o
   3   7  13      429.93      363.77     42.04 o
   4   7  13      296.39      238.32     42.04 o
   5   7  13       16.85      100.93     53.40 o
   6   7  13        7.94       43.74     51.22 o
   7   7  13       20.25       17.42     62.02 o
   8   7  13        4.69       44.60     55.96 o
   0   8  13      102.29       49.24     52.08 o
   1   8  13       82.50       23.58     54.16 o
   2   8  13      102.56       98.00     35.03 o
   3   8  13       17.78        5.02     47.82 o
   4   8  13       66.15       33.90     52.74 o
   5   8  13        3.50       47.06     52.45 o
   6   8  13        6.23        5.97     52.74 o
   7   8  13        1.86       80.10     37.21 o
   8   8  13       18.64       51.41     60.22 o
   0   9  13       55.97       34.09     50.66 o
   1   9  13       38.73       42.23     36.93 o
   2   9  13       42.09       64.76     55.30 o
   3   9  13       35.10       13.82     57.09 o
   4   9  13        6.99       25.94     53.97 o
   5   9  13        2.65       82.09     49.71 o
   6   9  13        4.39       19.50     57.38 o
   0  10  13        9.90      -20.45     58.23 o
   1  10  13       42.76        2.94     60.03 o
   2  10  13       14.04       30.01     53.97 o
   3  10  13       19.88       52.45     56.53 o
   4  10  13        8.34        0.00     59.37 o
   5  10  13       11.13      -49.90     59.08 o
   0  11  13       15.69      -57.57     57.57 o
   1  11  13        4.00       75.37     56.15 o
   2  11  13        0.13       23.39     56.81 o
   3  11  13        0.82       30.77     62.96 o
   0   0  14       84.00       79.53     26.51 o
   1   0  14      148.10      131.52     28.50 o
   2   0  14      378.26      366.61     30.58 o
   3   0  14     1281.76     1292.43     41.28 o
   4   0  14        2.91       29.73     42.23 o
   5   0  14      173.34      157.36     36.83 o
   6   0  14       36.69       45.16     53.69 o
   7   0  14       27.60       47.82     53.69 o
   8   0  14       65.70       17.23     53.59 o
   9   0  14       15.93       38.06     55.11 o
  10   0  14        0.09       -9.28     61.73 o
  11   0  14        0.00       26.80     63.82 o
   0   1  14      353.11      402.78     28.22 o
   1   1  14      150.87      151.97     27.17 o
   2   1  14       35.72       50.47     36.45 o
   3   1  14       57.70       76.60     39.58 o
   4   1  14        3.85      -22.44     42.89 o
   5   1  14      224.67      159.92     34.94 o
   6   1  14        7.20      -56.53     56.53 o
   7   1  14      362.24      438.19     43.18 o
   8   1  14       65.33      -37.12     60.88 o
   9   1  14       83.92       19.13     57.28 o
  10   1  14       11.27       65.24     63.44 o
  11   1  14        2.97       50.56     59.18 o
   0   2  14      466.68      508.35     31.43 o
   1   2  14      200.57      227.62     28.50 o
   2   2  14       40.09       44.22     38.16 o
   3   2  14      384.94      413.58     33.52 o
   4   2  14      109.81       48.10     42.99 o
   5   2  14      297.92      260.09     36.45 o
   6   2  14      271.17      243.53     40.62 o
   7   2  14      246.64      189.37     39.48 o
   8   2  14       58.32       78.30     53.31 o
   9   2  14        3.93       52.93     51.98 o
  10   2  14       45.81      100.93     42.61 o
   0   3  14      105.45       30.30     39.01 o
   1   3  14       16.50      -37.31     37.31 o
   2   3  14       37.38      -42.13     42.13 o
   3   3  14      402.62      368.79     34.94 o
   4   3  14      148.42      140.98     33.42 o
   5   3  14      246.64      226.77     39.01 o
   6   3  14      334.23      312.64     40.34 o
   7   3  14       52.38       34.84     51.41 o
   8   3  14      113.69      113.53     38.54 o
   9   3  14        3.15        0.00     56.53 o
  10   3  14        0.05      -58.70     58.70 o
   0   4  14       18.33       45.92     39.86 o
   1   4  14      557.14      575.86     35.13 o
   2   4  14      621.69      641.48     36.17 o
   3   4  14      102.10      148.37     31.34 o
   4   4  14      235.54      174.69     35.70 o
   5   4  14      151.25       40.90     53.78 o
   6   4  14        6.89       33.80     49.24 o
   7   4  14       51.51       24.43     50.56 o
   8   4  14        3.21      -35.41     55.01 o
   9   4  14       48.90       38.73     57.00 o
  10   4  14        6.24      -26.80     63.82 o
   0   5  14      128.48      115.70     33.80 o
   1   5  14       38.16      -23.01     44.60 o
   2   5  14      137.65      146.29     34.09 o
   3   5  14      593.46      576.62     41.47 o
   4   5  14       90.92      114.09     36.64 o
   5   5  14      363.52      335.84     41.09 o
   6   5  14       60.57       50.56     52.55 o
   7   5  14        9.07       93.17     36.64 o
   8   5  14       19.36      -17.23     55.39 o
   9   5  14       17.54       21.87     59.27 o
   0   6  14       52.87       80.01     43.74 o
   1   6  14      291.49      279.32     36.83 o
   2   6  14      253.54      264.92     38.91 o
   3   6  14      502.33      525.49     41.38 o
   4   6  14      188.46      208.21     39.20 o
   5   6  14      117.78       90.42     54.16 o
   6   6  14      100.49      129.53     36.93 o
   7   6  14        0.74      -13.82     53.40 o
   8   6  14        5.77        3.03     55.48 o
   9   6  14        3.06      -32.95     59.46 o
   0   7  14        9.00       64.86     50.84 o
   1   7  14      104.23      123.18     36.55 o
   2   7  14      208.94      181.51     40.05 o
   3   7  14      124.21       64.86     55.48 o
   4   7  14      123.95       81.43     38.35 o
   5   7  14       38.54        5.21     50.94 o
   6   7  14        3.49       -5.59     52.17 o
   7   7  14       16.33      -26.70     59.37 o
   8   7  14       12.67      -64.38     64.38 o
   0   8  14        0.46       77.26     50.28 o
   1   8  14       14.93       68.08     50.37 o
   2   8  14       91.43       49.80     54.35 o
   3   8  14       24.56       25.66     50.94 o
   4   8  14       76.01      109.74     38.44 o
   5   8  14       46.92       65.24     55.11 o
   6   8  14        3.32      -51.79     56.90 o
   7   8  14       11.56       60.98     55.11 o
   0   9  14       82.17       43.08     53.87 o
   1   9  14       95.11      -10.79     57.19 o
   2   9  14       30.57        2.75     55.20 o
   3   9  14       31.10      -55.96     55.96 o
   4   9  14       43.02       11.84     54.35 o
   5   9  14        4.49       74.61     54.35 o
   6   9  14       10.85       89.57     56.62 o
   0  10  14       84.34       53.97     60.50 o
   1  10  14       45.83      111.54     40.62 o
   2  10  14       31.01       18.46     56.90 o
   3  10  14       34.75       66.28     56.53 o
   4  10  14        3.41       -3.22     57.85 o
   5  10  14        6.34       23.77     63.91 o
   0  11  14       17.03      -62.02     62.02 o
   1  11  14        0.67      -13.35     55.77 o
   2  11  14        0.98       30.68     59.27 o
   1   0  15      284.19      319.84     29.64 o
   2   0  15      166.25      165.51     29.64 o
   3   0  15       63.69       42.42     30.30 o
   4   0  15      127.76      165.22     32.86 o
   5   0  15        0.01       27.65     49.33 o
   6   0  15      602.02      644.51     44.79 o
   7   0  15       37.53      -51.79     57.66 o
   8   0  15       30.79       25.38     56.15 o
   9   0  15      147.61      111.73     58.70 o
  10   0  15        4.94       56.90     58.99 o
   0   1  15        7.03       30.20     39.96 o
   1   1  15      192.99      157.84     29.35 o
   2   1  15      615.67      659.85     35.60 o
   3   1  15      638.14      584.29     35.32 o
   4   1  15       75.46       48.95     48.38 o
   5   1  15       15.51        7.48     45.54 o
   6   1  15       33.39       55.77     53.87 o
   7   1  15      332.04      352.79     43.08 o
   8   1  15      290.61      206.88     43.93 o
   9   1  15       71.82       92.69     60.22 o
  10   1  15       19.60      -22.25     62.68 o
   0   2  15      148.19      143.63     28.31 o
   1   2  15      160.22      188.33     29.35 o
   2   2  15        3.78        1.51     39.39 o
   3   2  15      284.17      240.50     33.04 o
   4   2  15      395.47      423.99     36.64 o
   5   2  15      639.88      601.33     39.96 o
   6   2  15       96.45        6.34     57.95 o
   7   2  15       24.62       -4.64     55.86 o
   8   2  15        7.16       33.80     56.05 o
   9   2  15       11.88      -11.46     57.00 o
  10   2  15        5.06       25.85     56.62 o
   0   3  15       17.02        7.67     38.73 o
   1   3  15       81.73      111.06     28.78 o
   2   3  15       37.56       22.63     41.66 o
   3   3  15      823.72      800.93     41.38 o
   4   3  15      457.69      476.45     37.97 o
   5   3  15      523.02      619.99     43.27 o
   6   3  15       61.52       35.41     54.63 o
   7   3  15        8.57       19.22     52.36 o
   8   3  15       50.55       91.27     53.69 o
   9   3  15        1.02      -23.48     53.21 o
  10   3  15       11.93      112.48     56.53 o
   0   4  15       45.09       43.46     42.61 o
   1   4  15       10.19      -44.60     44.60 o
   2   4  15       25.93       53.50     43.55 o
   3   4  15       13.32      -12.69     45.64 o
   4   4  15      656.23      646.12     43.65 o
   5   4  15       53.17       89.10     36.93 o
   6   4  15      196.39      166.83     37.78 o
   7   4  15        2.70       50.28     49.05 o
   8   4  15       40.13        8.43     58.42 o
   9   4  15        1.46       -3.03     59.18 o
  10   4  15       13.75       54.73     67.89 o
   0   5  15        0.46      -47.44     47.44 o
   1   5  15      240.85      234.44     34.56 o
   2   5  15       79.59       97.24     34.28 o
   3   5  15      154.25       79.06     36.93 o
   4   5  15       34.51       44.22     49.90 o
   5   5  15       25.92      -53.69     53.69 o
   6   5  15      121.48      193.72     36.93 o
   7   5  15       71.68       18.65     53.87 o
   8   5  15        9.03       50.09     50.47 o
   9   5  15       46.02       76.60     58.99 o
   0   6  15      100.41      103.68     36.45 o
   1   6  15       15.36       -2.08     49.14 o
   2   6  15       75.36      -10.51     51.70 o
   3   6  15      112.63       91.46     51.13 o
   4   6  15       32.59       87.11     47.44 o
   5   6  15      369.75      367.28     40.71 o
   6   6  15      128.95      110.68     38.63 o
   7   6  15       20.65      -31.25     56.15 o
   8   6  15        0.81      -34.37     57.28 o
   9   6  15        1.05       74.04     57.47 o
   0   7  15       17.91       77.36     34.65 o
   1   7  15      166.23      172.80     37.87 o
   2   7  15      270.45      291.06     40.24 o
   3   7  15      259.06      223.93     40.62 o
   4   7  15      128.33      140.42     37.40 o
   5   7  15       18.81       69.40     54.06 o
   6   7  15       10.44       46.02     35.98 o
   7   7  15        9.12       18.27     58.70 o
   8   7  15       52.55       53.31     61.92 o
   0   8  15      179.63      151.87     39.01 o
   1   8  15       99.68      161.72     35.98 o
   2   8  15       21.24      100.17     33.61 o
   3   8  15       61.39       29.07     51.70 o
   4   8  15       23.58      -24.71     55.77 o
   5   8  15       68.50       65.52     39.96 o
   6   8  15       35.32       62.40     57.85 o
   7   8  15        9.46      -23.01     61.64 o
   0   9  15        9.91       52.55     50.37 o
   1   9  15       57.09      -52.93     54.06 o
   2   9  15        4.19       90.99     52.27 o
   3   9  15       99.22       52.45     55.77 o
   4   9  15       30.69      -30.20     58.89 o
   5   9  15       22.30      101.88     62.02 o
   6   9  15        6.84      -13.54     60.12 o
   0  10  15        8.85       46.02     58.99 o
   1  10  15       15.27       30.87     57.95 o
   2  10  15        1.53       86.54     40.43 o
   3  10  15        1.35      -48.48     61.07 o
   4  10  15       21.36       59.84     58.70 o
   0  11  15       35.31       98.66     64.48 o
   1  11  15       23.66      -20.55     59.84 o
   0   0  16       54.80       55.30     39.86 o
   1   0  16       75.86       76.79     41.85 o
   2   0  16      973.30      975.43     40.81 o
   3   0  16       95.33       77.26     45.16 o
   4   0  16        1.08       45.35     48.95 o
   5   0  16      113.47      106.23     54.35 o
   6   0  16       25.39       67.98     39.58 o
   7   0  16       34.90      -56.72     56.72 o
   8   0  16      321.68      292.00     45.83 o
   9   0  16        0.74      -20.07     55.30 o
  10   0  16       67.29       74.61     63.44 o
   0   1  16     1472.23     1504.80     48.10 o
   1   1  16        1.51      -12.02     38.44 o
   2   1  16      129.43      161.25     31.25 o
   3   1  16       18.49        1.61     43.74 o
   4   1  16      159.95      131.23     35.98 o
   5   1  16       22.36      145.24     32.76 o
   6   1  16       20.81       47.53     54.44 o
   7   1  16        3.75      -55.67     55.67 o
   8   1  16       42.60       55.39     55.77 o
   9   1  16        7.84       72.24     55.77 o
  10   1  16        0.97       13.07     61.64 o
   0   2  16        1.30      -30.68     40.24 o
   1   2  16       23.05        0.00     38.82 o
   2   2  16      280.39      286.13     32.67 o
   3   2  16      350.99      337.83     36.07 o
   4   2  16       62.16      -10.98     48.86 o
   5   2  16       17.96       50.09     35.13 o
   6   2  16      109.32      117.31     38.44 o
   7   2  16       59.66       50.37     49.71 o
   8   2  16       32.49        5.40     55.58 o
   9   2  16       19.58      -14.68     56.24 o
  10   2  16       25.30       85.97     62.96 o
   0   3  16       17.86       31.06     40.81 o
   1   3  16       92.37       94.02     29.92 o
   2   3  16        1.04      -45.45     45.45 o
   3   3  16      759.85      756.61     42.42 o
   4   3  16      221.13      189.56     35.79 o
   5   3  16        8.71       -8.33     50.75 o
   6   3  16      693.21      653.79     46.11 o
   7   3  16      141.97      106.71     53.40 o
   8   3  16       67.35       60.88     58.51 o
   9   3  16        0.27       15.05     59.46 o
  10   3  16       11.46       13.54     59.65 o
   0   4  16        7.63       33.52     43.84 o
   1   4  16      121.07       76.50     47.34 o
   2   4  16      329.00      330.54     37.12 o
   3   4  16      132.75       62.96     49.80 o
   4   4  16      251.28      207.83     39.77 o
   5   4  16      202.65      140.04     39.86 o
   6   4  16       54.26       60.41     51.98 o
   7   4  16       72.30       75.27     51.98 o
   8   4  16       41.10       46.11     57.57 o
   9   4  16        6.26      -62.87     62.87 o
   0   5  16      200.42      148.37     36.93 o
   1   5  16        3.86        1.99     47.34 o
   2   5  16      176.72      146.10     37.12 o
   3   5  16        1.75      -12.40     49.24 o
   4   5  16      283.60      230.08     40.34 o
   5   5  16      215.57      163.80     38.82 o
   6   5  16       38.16      -28.22     52.27 o
   7   5  16       51.98       35.60     52.93 o
   8   5  16       14.98       36.26     56.43 o
   9   5  16        2.97       39.20     55.48 o
   0   6  16      372.94      350.52     39.96 o
   1   6  16       39.98       15.91     36.07 o
   2   6  16      283.35      273.92     39.77 o
   3   6  16      195.21      190.98     38.73 o
   4   6  16      370.89      362.16     42.89 o
   5   6  16       51.56       33.04     52.83 o
   6   6  16       10.74       82.37     49.90 o
   7   6  16        3.79       46.68     52.36 o
   8   6  16       24.40       44.79     56.15 o
   0   7  16       10.68       18.56     51.03 o
   1   7  16      183.70      163.90     39.58 o
   2   7  16       92.53      183.69     35.88 o
   3   7  16       80.40       99.04     35.70 o
   4   7  16        6.58      -25.85     52.83 o
   5   7  16       13.81      -52.27     53.78 o
   6   7  16       35.63       65.05     57.85 o
   7   7  16       16.25       74.99     54.06 o
   8   7  16       23.92       40.90     66.28 o
   0   8  16       81.14      136.25     36.93 o
   1   8  16       88.29       82.85     52.45 o
   2   8  16       99.49       90.04     50.56 o
   3   8  16      129.67       95.25     56.53 o
   4   8  16       42.55       70.73     53.31 o
   5   8  16       19.88       74.80     52.45 o
   6   8  16       10.19        9.56     57.85 o
   7   8  16       40.26        0.00     63.15 o
   0   9  16       70.45      108.13     55.01 o
   1   9  16       28.31      121.67     37.49 o
   2   9  16       22.27       67.23     55.86 o
   3   9  16        7.55      -56.62     56.62 o
   4   9  16       14.24       62.02     54.44 o
   5   9  16       44.16       45.64     58.32 o
   0  10  16       90.43      113.43     62.68 o
   1  10  16       51.78       31.62     61.35 o
   2  10  16        0.94       83.89     54.35 o
   3  10  16        2.67       74.42     39.20 o
   4  10  16       10.08      -59.84     59.84 o
   1   0  17      533.48      585.24     37.49 o
   2   0  17      826.75      878.57     42.51 o
   3   0  17      519.19      527.76     39.39 o
   4   0  17       14.61      -40.43     49.61 o
   5   0  17       82.52      152.82     38.35 o
   6   0  17        0.02       48.67     53.02 o
   7   0  17       38.25       12.12     53.31 o
   8   0  17        0.09       89.29     57.19 o
   9   0  17      111.20       57.66     41.85 o
  10   0  17       21.77       79.91     57.09 o
   0   1  17       16.90       33.14     43.18 o
   1   1  17       56.24       51.22     43.18 o
   2   1  17      672.39      654.07     37.97 o
   3   1  17      138.34      125.17     35.13 o
   4   1  17      122.69      117.79     34.37 o
   5   1  17       72.11       12.21     54.82 o
   6   1  17       30.24       -6.72     54.44 o
   7   1  17      302.01      347.30     44.03 o
   8   1  17        4.80        5.40     55.48 o
   9   1  17       14.67       59.46     42.23 o
  10   1  17        4.71      -16.76     62.96 o
   0   2  17       39.58       52.36     44.03 o
   1   2  17       52.94       19.88     44.79 o
   2   2  17      208.45      140.79     35.70 o
   3   2  17       63.46       30.30     47.53 o
   4   2  17      279.69      261.42     38.44 o
   5   2  17      160.30      147.33     41.19 o
   6   2  17      208.83      203.76     40.90 o
   7   2  17       32.91       75.84     36.55 o
   8   2  17        4.26       27.74     55.39 o
   9   2  17       28.51      -36.26     59.18 o
  10   2  17        2.26      101.78     63.25 o
   0   3  17       35.70       77.92     41.66 o
   1   3  17       26.46       73.38     44.50 o
   2   3  17       59.06       37.97     45.54 o
   3   3  17      324.83      300.15     35.79 o
   4   3  17      390.56      349.00     39.77 o
   5   3  17      267.57      285.00     40.90 o
   6   3  17       95.07       99.04     37.49 o
   7   3  17       11.99      -28.22     54.16 o
   8   3  17       13.04       28.50     55.77 o
   9   3  17        7.31      -58.32     58.32 o
  10   3  17       18.04       90.23     65.52 o
   0   4  17        0.00      -44.60     46.68 o
   1   4  17      518.21      488.47     40.52 o
   2   4  17       20.43       47.72     44.12 o
   3   4  17        6.87        1.99     48.48 o
   4   4  17      200.73      204.23     40.24 o
   5   4  17      346.63      375.04     41.38 o
   6   4  17       10.10       10.04     49.71 o
   7   4  17       42.37       99.23     53.40 o
   8   4  17       42.31       56.34     59.93 o
   9   4  17        9.48      -19.22     61.45 o
   0   5  17      176.68      242.39     37.97 o
   1   5  17       34.87       24.43     51.32 o
   2   5  17      406.67      425.51     40.71 o
   3   5  17      226.81      258.58     38.25 o
   4   5  17      295.76      249.59     39.29 o
   5   5  17       40.19      -52.74     52.74 o
   6   5  17       24.92       -7.95     54.54 o
   7   5  17       27.01       62.21     50.75 o
   8   5  17       54.14       43.55     58.14 o
   9   5  17        6.79       -6.72     61.26 o
   0   6  17      152.16       93.83     51.60 o
   1   6  17       65.42      128.30     34.94 o
   2   6  17      177.56      214.74     37.97 o
   3   6  17       32.22      -49.90     49.90 o
   4   6  17       51.62       36.93     53.12 o
   5   6  17        5.87       60.41     48.86 o
   6   6  17       56.10        0.00     57.66 o
   7   6  17        9.89       60.03     54.16 o
   8   6  17       18.64      106.80     39.58 o
   0   7  17       78.57       26.51     51.41 o
   1   7  17       43.48      -36.45     51.70 o
   2   7  17       52.02       89.57     49.52 o
   3   7  17        1.47        0.00     50.18 o
   4   7  17      161.29      184.44     39.29 o
   5   7  17        0.97      -33.99     54.25 o
   6   7  17       53.17       -3.03     58.61 o
   7   7  17       31.32       44.88     56.24 o
   0   8  17        0.17      -55.67     55.67 o
   1   8  17       58.71      -13.35     54.44 o
   2   8  17       90.48       92.98     53.87 o
   3   8  17       24.75       64.57     51.79 o
   4   8  17       17.02       17.52     52.93 o
   5   8  17        2.53       18.46     55.86 o
   6   8  17       42.87       39.39     61.83 o
   0   9  17       77.63       14.68     54.16 o
   1   9  17       36.94       63.34     37.68 o
   2   9  17        3.59      -21.02     59.37 o
   3   9  17        0.77      -49.24     59.56 o
   4   9  17        9.35      -54.16     57.38 o
   5   9  17       17.20       10.04     60.50 o
   0  10  17       24.68       77.55     62.87 o
   1  10  17       37.37       16.29     61.07 o
   2  10  17       13.06       72.81     60.50 o
   3  10  17        7.70      -23.77     62.59 o
   0   0  18      412.17      385.08     35.51 o
   1   0  18      121.93      147.71     33.99 o
   2   0  18     1049.97     1028.36     47.34 o
   3   0  18        0.87       -1.80     47.72 o
   4   0  18      111.14      104.53     53.69 o
   5   0  18       34.63       25.38     54.92 o
   6   0  18      364.07      332.34     41.94 o
   7   0  18        3.76       10.04     55.96 o
   8   0  18       13.37        0.00     56.53 o
   9   0  18        0.87       60.88     61.26 o
  10   0  18        0.39      -58.14     67.04 o
   0   1  18      217.40      238.60     32.86 o
   1   1  18      135.32      116.93     33.80 o
   2   1  18        6.73       30.01     47.72 o
   3   1  18      234.37      105.95     53.31 o
   4   1  18       63.07       50.75     52.08 o
   5   1  18       94.14      156.89     39.67 o
   6   1  18       12.11       -2.37     52.27 o
   7   1  18      147.86      240.21     37.21 o
   8   1  18        0.23      -47.82     58.51 o
   9   1  18       39.85       79.63     43.65 o
  10   1  18       16.31        6.91     63.15 o
   0   2  18      210.55      223.93     34.18 o
   1   2  18       94.74       89.67     47.63 o
   2   2  18      103.97       50.94     49.99 o
   3   2  18       54.88       89.29     34.37 o
   4   2  18       24.43        0.00     50.66 o
   5   2  18      358.83      415.19     42.04 o
   6   2  18       40.56       43.18     53.78 o
   7   2  18        9.87        2.56     49.80 o
   8   2  18       18.12       31.43     55.58 o
   9   2  18       15.11        6.25     56.62 o
   0   3  18       42.85      -34.84     48.57 o
   1   3  18       83.30       61.07     46.11 o
   2   3  18       29.59       36.26     48.00 o
   3   3  18      565.77      576.53     42.61 o
   4   3  18       78.92      109.36     37.78 o
   5   3  18       65.87      126.02     38.16 o
   6   3  18        3.89       71.96     52.55 o
   7   3  18       13.86       31.91     58.23 o
   8   3  18       53.23      -32.38     59.08 o
   9   3  18        1.77       31.91     60.31 o
   0   4  18      229.04      181.32     37.49 o
   1   4  18       22.21       11.84     47.63 o
   2   4  18       71.56       40.15     51.41 o
   3   4  18       54.75       94.78     50.94 o
   4   4  18      260.72      254.41     39.86 o
   5   4  18      130.61      102.64     56.43 o
   6   4  18       88.56       96.10     54.82 o
   7   4  18       52.02       78.97     38.35 o
   8   4  18       50.46       33.61     55.39 o
   9   4  18        7.76       49.52     57.95 o
   0   5  18       57.36       12.50     49.61 o
   1   5  18      309.48      312.64     39.48 o
   2   5  18       47.39       71.96     51.41 o
   3   5  18      249.53      194.20     41.00 o
   4   5  18       42.73       54.54     49.24 o
   5   5  18      100.48      112.86     37.02 o
   6   5  18        9.06       35.70     49.52 o
   7   5  18        4.61      -40.81     56.05 o
   8   5  18        7.02        6.44     57.76 o
   0   6  18       33.33      -36.45     48.67 o
   1   6  18        8.32       87.58     46.02 o
   2   6  18       25.02      -14.20     52.83 o
   3   6  18       32.88      -21.97     51.60 o
   4   6  18       18.55       -5.11     55.48 o
   5   6  18        1.54       16.29     49.80 o
   6   6  18       53.30      108.22     54.63 o
   7   6  18        8.10        9.28     55.86 o
   8   6  18       16.26       23.58     61.92 o
   0   7  18        0.99      -12.50     49.52 o
   1   7  18       59.86       74.33     35.41 o
   2   7  18      148.81      149.69     40.52 o
   3   7  18       70.53      127.44     36.45 o
   4   7  18      136.32      156.13     41.19 o
   5   7  18       23.13      -55.67     55.67 o
   6   7  18        5.48      -60.41     60.41 o
   7   7  18        1.68       65.90     56.15 o
   0   8  18       35.94      130.47     36.26 o
   1   8  18      118.57       91.27     56.90 o
   2   8  18       69.43       62.11     51.13 o
   3   8  18       19.54      102.83     35.79 o
   4   8  18       24.04       88.62     38.73 o
   5   8  18       18.70      -22.16     59.46 o
   6   8  18       20.29       77.55     57.76 o
   0   9  18       55.20        0.00     58.23 o
   1   9  18       29.28      103.30     57.95 o
   2   9  18       15.97       15.53     62.49 o
   3   9  18        2.16       37.97     41.76 o
   4   9  18       17.68       42.51     54.44 o
   0  10  18       11.03       46.49     58.32 o
   1  10  18       13.78       16.66     58.89 o
   2  10  18        2.20      -33.99     58.51 o
   1   0  19      371.08      424.37     40.43 o
   2   0  19      531.41      547.93     41.66 o
   3   0  19      184.23      150.17     38.63 o
   4   0  19      330.60      384.04     40.62 o
   5   0  19        0.00      -37.68     55.67 o
   6   0  19      277.08      288.78     42.61 o
   7   0  19        4.69      -55.67     55.67 o
   8   0  19        0.52        8.71     57.38 o
   9   0  19       26.19       69.02     60.88 o
   0   1  19       55.57       66.47     46.96 o
   1   1  19      144.14      148.94     35.60 o
   2   1  19       96.92      104.81     34.46 o
   3   1  19        9.89       15.43     48.76 o
   4   1  19      344.12      353.45     42.04 o
   5   1  19       74.95        4.45     57.47 o
   6   1  19        7.06      -26.70     53.50 o
   7   1  19       93.39       70.92     60.12 o
   8   1  19        1.78      -63.15     63.15 o
   9   1  19        0.14      -18.94     61.83 o
   0   2  19       13.84       75.84     46.39 o
   1   2  19      107.82       74.61     48.29 o
   2   2  19       43.77       82.85     47.91 o
   3   2  19      246.68      319.27     39.10 o
   4   2  19      179.61      104.06     57.47 o
   5   2  19       73.89       92.51     35.79 o
   6   2  19      147.31       97.33     54.82 o
   7   2  19      159.92       88.24     56.53 o
   8   2  19       10.59       56.15     57.57 o
   9   2  19        1.67        6.44     56.72 o
   0   3  19       77.25       69.88     49.90 o
   1   3  19        7.18      -33.23     48.86 o
   2   3  19       10.58       40.34     50.94 o
   3   3  19       60.88       83.51     51.32 o
   4   3  19      516.76      459.50     42.42 o
   5   3  19      179.83       97.15     58.51 o
   6   3  19       18.69      -23.20     53.02 o
   7   3  19       31.89       55.11     53.69 o
   8   3  19       25.94      -33.42     64.10 o
   9   3  19        4.15       -3.31     61.17 o
   0   4  19      270.48      266.25     39.20 o
   1   4  19      109.62      152.72     36.45 o
   2   4  19      373.31      409.03     40.52 o
   3   4  19       39.19      -15.43     54.82 o
   4   4  19       55.22       25.56     53.31 o
   5   4  19       55.98      -24.81     51.41 o
   6   4  19       53.62       13.45     54.73 o
   7   4  19       32.66       25.75     56.34 o
   8   4  19       14.28      -31.53     60.88 o
   9   4  19       26.96        0.00     59.37 o
   0   5  19        0.60       74.52     46.02 o
   1   5  19       73.35       79.91     51.60 o
   2   5  19      107.72      125.46     35.60 o
   3   5  19       70.44       80.10     51.89 o
   4   5  19        8.95       -4.92     50.09 o
   5   5  19      126.03       60.60     56.53 o
   6   5  19        7.53       71.01     48.76 o
   7   5  19        0.12      -57.19     57.47 o
   8   5  19        6.67       47.72     39.67 o
   0   6  19        0.39      -53.50     53.50 o
   1   6  19       29.60      -54.16     54.16 o
   2   6  19       14.54      -51.79     52.45 o
   3   6  19       60.03       60.88     49.33 o
   4   6  19        0.39       29.16     48.48 o
   5   6  19        6.92      -54.54     54.54 o
   6   6  19        0.79      -54.73     54.73 o
   7   6  19        9.72       35.03     59.84 o
   0   7  19       32.08      -12.97     52.55 o
   1   7  19        4.45        2.65     51.79 o
   2   7  19       40.59       48.19     54.44 o
   3   7  19       36.27      -10.98     54.44 o
   4   7  19        6.90       54.35     55.67 o
   5   7  19       76.19       75.46     42.23 o
   6   7  19        9.95       87.20     56.72 o
   7   7  19       15.01      -13.54     60.03 o
   0   8  19       35.87       65.43     54.73 o
   1   8  19       18.12       74.33     55.30 o
   2   8  19       23.52       54.06     38.25 o
   3   8  19       35.47      -20.93     56.62 o
   4   8  19       40.45       89.85     55.67 o
   5   8  19       15.45       19.50     58.61 o
   0   9  19        0.03       15.53     55.48 o
   1   9  19       22.47       81.43     58.04 o
   2   9  19       22.84      -28.69     60.79 o
   3   9  19       45.05       65.24     58.89 o
   4   9  19        7.45       37.02     63.25 o
   0  10  19       14.00       47.82     56.90 o
   0   0  20       86.28       66.18     51.70 o
   1   0  20      156.99      121.38     38.06 o
   2   0  20      202.29      176.96     41.47 o
   3   0  20      574.25      611.46     45.64 o
   4   0  20        9.17      -36.74     56.05 o
   5   0  20       16.71      -57.28     57.28 o
   6   0  20       26.34       90.33     53.59 o
   7   0  20        8.88      -35.22     57.00 o
   8   0  20       14.45      -62.30     62.30 o
   9   0  20       23.09      -22.63     64.38 o
   0   1  20       71.28       24.81     49.71 o
   1   1  20      153.98      148.56     37.97 o
   2   1  20      110.46       -9.94     58.70 o
   3   1  20      312.46      319.08     41.94 o
   4   1  20       31.80      -58.99     58.99 o
   5   1  20      286.92      291.25     39.01 o
   6   1  20       40.40      -12.59     57.47 o
   7   1  20       32.80       73.57     58.04 o
   8   1  20       13.99      -63.91     63.91 o
   9   1  20       16.92       91.09     61.54 o
   0   2  20       48.97       27.46     49.05 o
   1   2  20       43.71       41.47     35.98 o
   2   2  20      304.77      273.92     41.47 o
   3   2  20       68.56      101.12     54.92 o
   4   2  20      348.43      331.11     41.66 o
   5   2  20       60.50       83.61     52.27 o
   6   2  20       74.35       96.20     55.58 o
   7   2  20        4.86      -13.82     56.05 o
   8   2  20       23.11       58.04     60.41 o
   9   2  20        6.59       56.15     63.53 o
   0   3  20      128.51      130.19     37.68 o
   1   3  20      263.39      275.62     40.05 o
   2   3  20       17.39      -35.79     52.17 o
   3   3  20      257.23      270.79     40.90 o
   4   3  20      106.80       80.76     52.08 o
   5   3  20        8.58       22.25     51.60 o
   6   3  20      158.81       40.24     58.61 o
   7   3  20        9.02       79.91     51.22 o
   8   3  20       11.20       72.15     59.46 o
   9   3  20       42.53      -33.80     61.54 o
   0   4  20       32.08       60.03     50.56 o
   1   4  20      371.40      360.74     41.00 o
   2   4  20       83.26       71.20     55.11 o
   3   4  20       80.85       23.10     53.87 o
   4   4  20        1.95      -50.94     54.63 o
   5   4  20       11.87       41.38     50.94 o
   6   4  20       30.49       75.46     50.56 o
   7   4  20        8.14       -2.94     56.15 o
   8   4  20       18.21      -16.29     60.22 o
   0   5  20       58.84      -49.33     49.33 o
   1   5  20      168.14      133.69     37.97 o
   2   5  20        7.20      -53.02     53.02 o
   3   5  20      248.37      239.83     41.19 o
   4   5  20        3.51       38.54     47.82 o
   5   5  20       15.73       43.74     51.32 o
   6   5  20       11.88       23.58     58.70 o
   7   5  20       25.71       24.90     56.15 o
   8   5  20       15.20      -20.36     61.64 o
   0   6  20      107.34      122.52     35.60 o
   1   6  20       35.55       72.72     50.56 o
   2   6  20      203.68      148.84     40.43 o
   3   6  20      122.12      200.63     37.49 o
   4   6  20       15.68       13.73     53.78 o
   5   6  20        4.35       55.30     47.91 o
   6   6  20        8.67      -18.75     59.18 o
   7   6  20        7.95      -19.69     62.21 o
   0   7  20        0.11       51.32     50.47 o
   1   7  20        1.04        2.75     50.75 o
   2   7  20       24.32       55.58     50.18 o
   3   7  20       77.85       51.32     54.54 o
   4   7  20      166.65      133.12     41.94 o
   5   7  20       72.50       84.17     63.25 o
   6   7  20       15.68        6.63     60.60 o
   0   8  20       36.00       -2.94     59.84 o
   1   8  20       97.45       53.31     57.95 o
   2   8  20       50.09       48.29     60.88 o
   3   8  20       46.54       -6.15     57.47 o
   4   8  20       32.32      102.26     57.66 o
   5   8  20        2.23       83.89     53.97 o
   0   9  20       10.32      -38.54     57.85 o
   1   9  20       28.65       -6.44     60.60 o
   2   9  20        4.40       19.79     60.88 o
   3   9  20       13.20      107.47     55.39 o
   1   0  21        4.63      -34.46     56.43 o
   2   0  21      109.96      187.28     39.86 o
   3   0  21       22.33       38.73     55.77 o
   4   0  21        0.05      -56.43     56.43 o
   5   0  21       59.09       87.49     55.20 o
   6   0  21      249.00      286.51     45.92 o
   7   0  21        0.22      -45.07     59.46 o
   8   0  21        3.08       37.21     57.28 o
   9   0  21        5.91      -73.38     73.38 o
   0   1  21        3.54       34.37     52.64 o
   1   1  21       34.74        8.14     53.40 o
   2   1  21       21.71       48.29     52.08 o
   3   1  21      401.84      339.25     42.99 o
   4   1  21      132.32      103.02     41.28 o
   5   1  21       26.72       92.98     55.11 o
   6   1  21       12.86       -7.86     55.30 o
   7   1  21       21.23       25.47     56.53 o
   8   1  21       20.65      -62.30     62.78 o
   9   1  21       15.75      100.65     59.27 o
   0   2  21        5.52       51.89     51.41 o
   1   2  21      218.00      178.76     39.96 o
   2   2  21      123.43      200.44     38.06 o
   3   2  21      331.31      310.66     43.93 o
   4   2  21       35.97       21.02     53.31 o
   5   2  21        4.45      -39.96     52.74 o
   6   2  21      134.13       43.27     60.31 o
   7   2  21       39.49       87.77     39.77 o
   8   2  21       12.98      -31.62     63.53 o
   9   2  21       11.12      -37.40     65.71 o
   0   3  21      316.52      225.35     41.76 o
   1   3  21      362.47      382.14     42.13 o
   2   3  21      104.19       75.37     53.97 o
   3   3  21      153.50      126.69     37.59 o
   4   3  21      273.60      196.94     42.51 o
   5   3  21       44.20       64.48     55.86 o
   6   3  21       30.45       58.61     54.82 o
   7   3  21        2.59      -47.34     58.61 o
   8   3  21        1.75       19.41     61.54 o
   0   4  21       11.63       15.81     49.14 o
   1   4  21      120.75       68.46     53.02 o
   2   4  21       26.14       -4.64     54.16 o
   3   4  21       49.83      -43.55     56.24 o
   4   4  21       52.72       15.15     53.02 o
   5   4  21       10.85      -48.48     57.19 o
   6   4  21        1.94      -23.20     54.92 o
   7   4  21       32.60      -46.02     58.99 o
   8   4  21       10.13      -43.55     64.10 o
   0   5  21        1.94      -43.27     49.24 o
   1   5  21      157.54       55.96     56.15 o
   2   5  21      240.91      254.32     41.57 o
   3   5  21       33.53      -56.43     56.43 o
   4   5  21        2.29       21.40     53.87 o
   5   5  21       15.54       59.65     54.06 o
   6   5  21        8.99      -60.31     60.31 o
   7   5  21        8.68      -63.34     63.34 o
   0   6  21       39.66       72.34     36.07 o
   1   6  21       55.96       18.27     52.08 o
   2   6  21       28.27       45.45     53.12 o
   3   6  21       34.43      -32.95     55.11 o
   4   6  21       74.82       68.55     49.42 o
   5   6  21       45.56       75.37     52.83 o
   6   6  21       17.92       38.73     57.00 o
   7   6  21        6.55       27.08     58.23 o
   0   7  21        0.25        2.84     48.67 o
   1   7  21       70.88       59.27     50.09 o
   2   7  21       14.36       17.33     50.94 o
   3   7  21       19.43       79.82     50.37 o
   4   7  21       14.50      -60.22     60.22 o
   5   7  21        5.04      -19.32     59.08 o
   6   7  21        5.25      -65.71     65.71 o
   0   8  21        7.77        3.03     57.85 o
   1   8  21        2.23      -39.86     61.35 o
   2   8  21       10.69       53.12     54.54 o
   3   8  21        2.40       12.78     57.85 o
   4   8  21        1.04       52.74     53.40 o
   0   9  21       17.62       62.96     57.00 o
   1   9  21        1.41       36.64     58.80 o
   2   9  21        4.12        3.41     59.46 o
   0   0  22      387.51      437.63     41.38 o
   1   0  22        8.62       40.43     51.60 o
   2   0  22      443.45      522.18     45.45 o
   3   0  22       14.50      -13.63     55.20 o
   4   0  22       64.73       95.44     54.73 o
   5   0  22       20.40      -45.83     56.43 o
   6   0  22        1.02        5.49     56.81 o
   7   0  22      107.56      176.87     41.00 o
   8   0  22        3.09        9.66     62.59 o
   0   1  22       35.49       50.75     53.87 o
   1   1  22       73.80       19.32     54.44 o
   2   1  22       62.33       21.97     54.54 o
   3   1  22        5.62      -11.46     54.25 o
   4   1  22      200.04      206.69     40.81 o
   5   1  22       76.39      110.12     56.15 o
   6   1  22       45.59      -38.44     58.14 o
   7   1  22        4.86       -5.87     57.00 o
   8   1  22       14.90       32.19     59.93 o
   0   2  22       78.46       10.79     56.62 o
   1   2  22      551.50      499.74     45.35 o
   2   2  22      373.83      374.38     42.89 o
   3   2  22       35.44       -4.64     52.27 o
   4   2  22       43.83       36.83     37.87 o
   5   2  22      101.41       57.38     58.51 o
   6   2  22       38.33      -19.69     60.88 o
   7   2  22        1.15      -59.18     59.18 o
   8   2  22        9.82        3.31     62.68 o
   0   3  22      281.44      282.53     40.81 o
   1   3  22      111.16       85.50     39.29 o
   2   3  22      254.75      298.54     40.43 o
   3   3  22       97.60       67.70     53.87 o
   4   3  22      158.55      147.99     39.86 o
   5   3  22       11.94       35.03     51.98 o
   6   3  22       35.37       31.91     62.30 o
   7   3  22       32.68      -15.34     61.54 o
   8   3  22        2.60       63.63     43.65 o
   0   4  22       31.05        0.00     54.73 o
   1   4  22      130.69      104.34     36.93 o
   2   4  22      102.85       56.34     54.92 o
   3   4  22       24.17       -7.57     51.70 o
   4   4  22       13.91       71.39     52.83 o
   5   4  22        9.02       81.33     50.37 o
   6   4  22        8.88       84.36     57.47 o
   7   4  22        0.84      -47.63     62.02 o
   0   5  22       35.99      -32.67     51.51 o
   1   5  22       59.53      101.88     53.12 o
   2   5  22       17.97      -15.62     51.51 o
   3   5  22       28.11      -10.70     55.01 o
   4   5  22       23.75       13.92     53.31 o
   5   5  22       41.14       58.99     54.73 o
   6   5  22        4.31      -25.28     62.21 o
   7   5  22       12.05        6.63     56.53 o
   0   6  22       53.04       -2.75     55.86 o
   1   6  22       15.04       87.20     51.89 o
   2   6  22        8.61       61.26     51.32 o
   3   6  22       68.52       68.55     58.14 o
   4   6  22        5.79      -20.74     55.67 o
   5   6  22       58.24       71.86     54.06 o
   6   6  22       25.78       53.31     59.84 o
   0   7  22      152.33      166.26     41.47 o
   1   7  22       14.43       20.55     51.41 o
   2   7  22        1.27      -20.93     56.72 o
   3   7  22       33.26       58.23     54.73 o
   4   7  22        1.23      -19.03     57.09 o
   5   7  22       21.38      -65.14     65.14 o
   0   8  22        0.08      -44.22     61.17 o
   1   8  22        6.73      -15.91     58.80 o
   2   8  22        6.06       42.04     53.21 o
   3   8  22        3.33       82.56     53.12 o
   4   8  22       22.25       64.76     62.02 o
   1   0  23      315.41      320.60     42.99 o
   2   0  23       23.23      -59.93     59.93 o
   3   0  23      376.79      298.35     42.42 o
   4   0  23        9.13       47.63     53.87 o
   5   0  23       44.42       85.21     59.18 o
   6   0  23       15.86      -59.08     59.08 o
   7   0  23       10.70      -15.15     63.63 o
   8   0  23       15.98      -69.78     69.78 o
   0   1  23      128.68       60.41     57.09 o
   1   1  23       13.45       47.63     53.97 o
   2   1  23      210.30       97.33     59.56 o
   3   1  23      142.52      147.80     39.77 o
   4   1  23       97.97      171.47     39.10 o
   5   1  23       46.82       80.39     54.92 o
   6   1  23        9.03      -45.73     57.95 o
   7   1  23       29.49        3.03     61.26 o
   8   1  23        5.85       53.40     61.54 o
   0   2  23      447.44      426.55     44.03 o
   1   2  23       43.48       13.92     55.30 o
   2   2  23       60.07       63.91     53.69 o
   3   2  23       26.62       -4.92     52.64 o
   4   2  23       15.96      -10.32     51.70 o
   5   2  23        4.63       54.54     51.89 o
   6   2  23        5.02       73.38     55.77 o
   7   2  23        7.20      -59.27     59.27 o
   8   2  23        4.08      -50.75     65.05 o
   0   3  23        2.81      -37.97     52.64 o
   1   3  23       10.62        2.37     51.32 o
   2   3  23       65.22       41.66     53.31 o
   3   3  23      170.41      221.84     38.16 o
   4   3  23        8.32       47.63     48.10 o
   5   3  23      141.52      123.56     40.90 o
   6   3  23        5.05       24.14     55.96 o
   7   3  23        7.88      -34.94     59.93 o
   0   4  23     1063.79     1010.27     51.89 o
   1   4  23      151.52      202.53     38.35 o
   2   4  23       73.41        7.67     51.22 o
   3   4  23       27.35       42.42     56.05 o
   4   4  23       48.47       77.26     52.64 o
   5   4  23        2.98       -5.87     57.09 o
   6   4  23       11.82      -50.09     58.51 o
   7   4  23        9.51      -67.51     67.51 o
   0   5  23        4.83       92.13     34.37 o
   1   5  23       26.86       71.86     54.35 o
   2   5  23      100.83       70.82     54.73 o
   3   5  23        5.14       44.69     49.71 o
   4   5  23        2.48       29.07     54.92 o
   5   5  23        3.43        9.18     60.79 o
   6   5  23        1.88       39.29     58.42 o
   0   6  23      107.20      112.96     41.00 o
   1   6  23        1.86       93.74     53.21 o
   2   6  23        5.91       28.97     51.13 o
   3   6  23       13.91       -2.94     51.89 o
   4   6  23       14.18       30.77     58.23 o
   5   6  23       35.93       -6.44     63.34 o
   6   6  23        4.94        0.00     64.29 o
   0   7  23        1.25      -61.35     61.35 o
   1   7  23       19.54       51.79     51.60 o
   2   7  23       33.48       -6.25     60.79 o
   3   7  23        4.83      -44.50     55.39 o
   4   7  23        8.25      -55.86     58.14 o
   0   8  23        1.05       42.51     56.72 o
   1   8  23        6.57       29.54     57.19 o
   2   8  23        8.41      -61.73     61.73 o
   3   8  23       16.00       41.00     59.75 o
   0   0  24       10.53      -37.49     53.40 o
   1   0  24        5.83      -35.60     54.06 o
   2   0  24      173.22      118.92     41.38 o
   3   0  24       42.63       55.20     53.87 o
   4   0  24      169.46      145.81     43.55 o
   5   0  24        7.69       83.51     59.08 o
   6   0  24       53.39       77.07     60.03 o
   7   0  24       28.06       22.06     62.87 o
   8   0  24       36.32       10.32     67.70 o
   0   1  24      394.01      470.01     42.80 o
   1   1  24      237.28      166.26     42.99 o
   2   1  24      178.57      188.14     39.67 o
   3   1  24      113.32      157.93     38.54 o
   4   1  24       16.62      -47.63     57.19 o
   5   1  24        6.02       83.98     53.97 o
   6   1  24        3.09       17.90     56.05 o
   7   1  24        7.46       60.31     58.70 o
   0   2  24        6.14       19.32     50.28 o
   1   2  24      222.92      277.14     38.16 o
   2   2  24       30.42       82.28     48.29 o
   3   2  24       65.35       41.19     53.78 o
   4   2  24       29.43       21.59     58.04 o
   5   2  24       52.68      -28.50     62.11 o
   6   2  24       25.70       82.56     58.23 o
   7   2  24        2.87      -60.69     60.69 o
   0   3  24       81.79       14.96     54.25 o
   1   3  24      184.05       60.60     62.49 o
   2   3  24      296.54      266.44     40.81 o
   3   3  24        6.64      -42.51     53.78 o
   4   3  24       43.07       84.36     39.01 o
   5   3  24       24.44       79.06     53.40 o
   6   3  24        2.75      -61.54     61.54 o
   7   3  24       24.85       89.00     59.65 o
   0   4  24        0.57      -55.30     55.30 o
   1   4  24       42.86       -7.95     51.89 o
   2   4  24       54.09       34.94     55.20 o
   3   4  24       25.82       27.74     39.48 o
   4   4  24        7.08       92.13     54.82 o
   5   4  24       15.43       54.73     59.08 o
   6   4  24        6.27       64.95     62.30 o
   0   5  24       63.87       96.29     53.40 o
   1   5  24       62.86       52.93     57.09 o
   2   5  24        2.21      -60.12     60.12 o
   3   5  24        6.48       52.45     51.98 o
   4   5  24       32.76        9.09     59.93 o
   5   5  24        8.37       44.60     60.03 o
   6   5  24        4.17       47.53     65.05 o
   0   6  24       60.22       61.83     55.20 o
   1   6  24        0.75      -56.34     56.34 o
   2   6  24      108.63       98.19     40.81 o
   3   6  24        0.06       21.68     58.70 o
   4   6  24        3.78      -60.50     60.50 o
   5   6  24        6.07      -64.20     64.20 o
   0   7  24        6.50      -65.43     65.43 o
   1   7  24       41.68       50.66     60.41 o
   2   7  24        0.09      -61.35     61.35 o
   3   7  24       12.14      -42.89     58.14 o
   4   7  24       11.46       78.21     57.66 o
   0   8  24        4.67      -61.17     61.17 o
   1   8  24       13.45       54.44     58.80 o
   1   0  25      199.57      219.10     43.08 o
   2   0  25       27.94       74.04     51.89 o
   3   0  25        8.19       26.42     51.13 o
   4   0  25        0.69       46.77     53.87 o
   5   0  25        2.85       40.71     63.91 o
   6   0  25       11.72      -64.10     64.10 o
   7   0  25       30.95       -9.85     64.01 o
   0   1  25       80.11       57.28     60.03 o
   1   1  25      120.15       55.48     55.48 o
   2   1  25       39.97       79.72     52.36 o
   3   1  25       22.82       47.82     55.20 o
   4   1  25       41.64       19.41     59.65 o
   5   1  25       34.16       14.58     60.69 o
   6   1  25        5.85      -24.81     58.80 o
   7   1  25        9.29      -26.32     63.34 o
   0   2  25        3.94       48.29     50.94 o
   1   2  25       38.22       -7.67     56.15 o
   2   2  25       56.65       47.15     52.55 o
   3   2  25       11.39       48.67     52.55 o
   4   2  25        1.81       36.64     55.30 o
   5   2  25        6.51       26.80     58.51 o
   6   2  25       14.80      -15.91     62.49 o
   7   2  25        0.18       20.07     61.26 o
   0   3  25       48.28       -2.65     54.82 o
   1   3  25      152.27      106.05     59.75 o
   2   3  25        4.86       51.32     54.25 o
   3   3  25       16.24       83.51     52.83 o
   4   3  25        7.13      -23.20     58.42 o
   5   3  25        5.20      -27.46     60.03 o
   6   3  25       23.58       45.64     60.50 o
   0   4  25        8.96      -24.62     56.62 o
   1   4  25       88.06       44.22     53.21 o
   2   4  25       83.26      112.58     42.42 o
   3   4  25       27.25       20.26     55.48 o
   4   4  25       16.02       24.05     58.14 o
   5   4  25        8.87       -3.12     60.98 o
   6   4  25        9.36        3.41     63.06 o
   0   5  25       71.54       94.97     57.95 o
   1   5  25       18.19       77.17     38.82 o
   2   5  25       99.66       86.16     57.19 o
   3   5  25       10.12      -33.42     57.28 o
   4   5  25       37.34       31.43     58.51 o
   5   5  25       13.85       -3.31     63.72 o
   0   6  25       12.31       64.48     53.40 o
   1   6  25      107.91       52.45     59.93 o
   2   6  25        3.85      -44.03     57.47 o
   3   6  25        4.72      -57.66     57.66 o
   4   6  25        3.50        6.63     62.68 o
   0   7  25       40.17       13.07     59.84 o
   1   7  25        0.58      -59.75     59.75 o
   2   7  25        1.84      -57.38     57.38 o
   3   7  25        9.94      -63.06     63.06 o
   0   0  26       11.18       85.97     50.84 o
   1   0  26       84.39       96.29     39.96 o
   2   0  26      125.17      151.87     42.89 o
   3   0  26        6.78       83.13     57.19 o
   4   0  26        0.50       40.43     58.80 o
   5   0  26       23.80       36.45     65.33 o
   6   0  26       89.92      109.45     47.06 o
   7   0  26        0.40       51.13     68.55 o
   0   1  26       59.26       57.66     52.83 o
   1   1  26       14.66       -7.95     56.81 o
   2   1  26       57.69       24.33     57.57 o
   3   1  26       98.22       75.18     59.65 o
   4   1  26       38.97       72.53     60.41 o
   5   1  26        6.74      -30.58     61.83 o
   6   1  26       15.74      -63.72     63.72 o
   0   2  26       76.33      100.17     38.25 o
   1   2  26       92.60      113.53     40.71 o
   2   2  26       12.61       13.73     56.72 o
   3   2  26       42.78       -2.84     60.03 o
   4   2  26       22.66       32.48     57.76 o
   5   2  26       49.96       93.07     61.26 o
   6   2  26       17.85       99.42     62.87 o
   0   3  26      162.07      143.07     39.96 o
   1   3  26       11.10      -55.30     55.30 o
   2   3  26       32.83      -61.17     61.17 o
   3   3  26       36.64       23.29     57.28 o
   4   3  26       41.42      -18.18     59.37 o
   5   3  26       13.30       85.97     60.12 o
   6   3  26       21.68       47.53     63.44 o
   0   4  26        2.78       20.07     51.13 o
   1   4  26       75.95       37.68     60.31 o
   2   4  26       42.62       55.96     54.06 o
   3   4  26       56.77       45.45     57.66 o
   4   4  26       10.14      -15.62     55.96 o
   5   4  26        5.71      -13.16     55.48 o
   0   5  26       20.52       45.07     55.39 o
   1   5  26       40.53       51.70     59.93 o
   2   5  26       35.44       74.42     56.81 o
   3   5  26        4.82      -38.06     59.18 o
   4   5  26       21.42       26.23     59.65 o
   0   6  26        1.08       12.78     58.99 o
   1   6  26       34.55        6.44     61.64 o
   2   6  26        8.64      -58.42     58.42 o
   3   6  26        4.06       16.76     62.30 o
   0   7  26       51.23      -23.86     60.03 o
   1   7  26        3.67       66.66     41.76 o
   1   0  27        3.04       85.97     54.44 o
   2   0  27        1.02      -11.27     60.41 o
   3   0  27       92.92       14.49     59.08 o
   4   0  27        0.14      -27.17     56.05 o
   5   0  27      154.62      149.22     47.72 o
   6   0  27       44.82       83.79     67.79 o
   0   1  27        0.53        5.49     49.33 o
   1   1  27       47.78       41.85     56.62 o
   2   1  27        4.58       82.37     54.73 o
   3   1  27       18.90        5.87     55.11 o
   4   1  27       48.28       97.15     62.40 o
   5   1  27       17.32       54.25     62.40 o
   6   1  27       11.44        0.00     64.48 o
   0   2  27        2.43       25.28     54.82 o
   1   2  27       66.72       96.48     40.15 o
   2   2  27       23.61       17.33     58.80 o
   3   2  27      111.59       17.80     66.66 o
   4   2  27       55.99      114.09     59.08 o
   5   2  27       12.45       19.41     60.41 o
   6   2  27        3.83       72.43     62.30 o
   0   3  27        0.86      -43.27     58.14 o
   1   3  27      147.00      105.10     43.36 o
   2   3  27        8.06       47.53     61.17 o
   3   3  27        5.54      -30.49     59.93 o
   4   3  27       21.28      -37.97     63.91 o
   5   3  27       15.73      -33.14     59.93 o
   0   4  27       35.40       32.95     61.35 o
   1   4  27       14.61       57.57     54.63 o
   2   4  27       13.21       -6.15     59.27 o
   3   4  27       20.74       41.09     60.60 o
   4   4  27        3.67       -3.31     62.40 o
   5   4  27        3.87      -63.91     63.91 o
   0   5  27        0.04       -3.12     54.35 o
   1   5  27       35.73      -28.59     57.95 o
   2   5  27        6.73       46.87     41.00 o
   3   5  27        3.01      -62.11     62.11 o
   4   5  27        6.12      -62.02     62.02 o
   0   6  27      113.66      144.96     43.46 o
   1   6  27        4.51       23.48     53.87 o
   2   6  27        4.22       23.86     58.51 o
   0   0  28      155.56      125.36     43.55 o
   1   0  28       43.09      -58.32     60.88 o
   2   0  28      156.16      200.07     42.89 o
   3   0  28        0.16      -45.64     61.73 o
   4   0  28        2.68       34.75     60.88 o
   5   0  28        4.81       13.26     65.80 o
   0   1  28       74.08       95.63     61.73 o
   1   1  28       10.91      -61.73     61.73 o
   2   1  28       30.17       80.48     40.15 o
   3   1  28       26.36       70.44     59.93 o
   4   1  28       28.84      -28.59     62.02 o
   5   1  28       22.58       89.85     67.98 o
   0   2  28        5.41       70.73     57.28 o
   1   2  28        1.04      -17.90     57.47 o
   2   2  28       74.70      107.56     43.08 o
   3   2  28       23.14       77.73     61.45 o
   4   2  28       22.13       32.19     57.28 o
   5   2  28       48.03      111.44     64.86 o
   0   3  28        8.37       15.15     59.18 o
   1   3  28        7.54      -59.93     59.93 o
   2   3  28        0.60       34.18     57.38 o
   3   3  28       26.21       47.82     59.27 o
   4   3  28       19.37      -39.67     64.67 o
   0   4  28       10.84      -15.72     53.31 o
   1   4  28       10.11      -63.06     63.06 o
   2   4  28       21.10       -9.66     62.11 o
   3   4  28       52.21       94.02     44.03 o
   4   4  28       41.03      112.39     60.41 o
   0   5  28        0.16       49.14     61.45 o
   1   5  28        1.03      -67.89     67.89 o
   2   5  28        1.00        6.72     60.41 o
   1   0  29        3.75       24.52     61.92 o
   2   0  29        5.38      -24.90     59.84 o
   3   0  29        6.90      -67.41     67.41 o
   4   0  29       72.21       66.09     66.85 o
   0   1  29        0.04       30.39     60.41 o
   1   1  29        8.06      -27.65     60.98 o
   2   1  29       17.82      -65.33     65.33 o
   3   1  29       22.04       51.32     63.63 o
   4   1  29       22.32        3.31     64.57 o
   0   2  29       26.09       -3.12     58.61 o
   1   2  29       24.49       70.25     41.09 o
   2   2  29       88.32       41.28     65.14 o
   3   2  29      106.04       71.58     63.63 o
   4   2  29        0.46       33.71     60.98 o
   0   3  29        7.31       17.42     42.51 o
   1   3  29       10.07       41.66     62.40 o
   2   3  29       41.98       16.29     65.14 o
   3   3  29       10.82       30.01     64.57 o
   0   4  29       27.87      -13.16     55.86 o
   1   4  29       14.86      -16.57     59.75 o
   2   4  29       25.79      -67.51     67.51 o
   0   0  30       34.63      -31.72     63.34 o
   1   0  30        2.73       22.44     59.93 o
   2   0  30       35.39       -3.22     69.50 o
   3   0  30       10.00      100.17     63.34 o
   0   1  30       10.64        9.56     58.23 o
   1   1  30       62.82      106.42     61.92 o
   2   1  30       20.91      -45.83     61.92 o
   3   1  30       16.06      -53.69     64.86 o
   0   2  30       12.77       69.59     41.09 o
   1   2  30        5.99      -19.60     65.62 o
   2   2  30       26.30       69.78     62.78 o
   3   2  30       29.91      -23.77     67.60 o
   0   3  30        8.02      -29.83     64.20 o
   1   3  30        4.61       80.48     58.61 o
   2   3  30        3.57      -63.72     63.72 o
   1   0  31        6.77      -23.58     65.80 o
   2   0  31        6.73      -51.13     66.09 o
   0   1  31       72.66       76.88     64.38 o
   1   1  31        7.55      -30.39     71.49 o
   0   2  31        0.05       13.54     60.31 o
 
